# Supplementary material for: Changes in tissue protein N-glycosylation and associated molecular signature occur in the human Parkinsonian brain in a region-specific manner
Source: PNAS Nexus. 2023 Dec 25;3(1):pgad439. doi: 10.1093/pnasnexus/pgad439 (PMC10766401; doi:10.1093/pnasnexus/pgad439)
Supplement: pgad439_Supplementary_Data [file pgad439_supplementary_data.zip]

Archive with 3 entries (3 files):
- Dataset table S7_Exoglycosidase diggestions.xlsx
- PNASNEXUS-PNASNEXUS-2023-00039RR-s01.xlsx
- Rebelo et al SupInfo.pdf
