# Supplementary material for: Changes in tissue protein N-glycosylation and associated molecular signature occur in the human Parkinsonian brain in a region-specific manner
Source: PNAS Nexus. 2023 Dec 25;3(1):pgad439. doi: 10.1093/pnasnexus/pgad439 (PMC10766401; doi:10.1093/pnasnexus/pgad439)
Supplement: pgad439_Supplementary_Data [file pgad439_supplementary_data.zip › Dataset table S7_Exoglycosidase diggestions.xlsx]

## Sheet: Table S7.1 Control Str
FINAL PEAK NUMBERS	UND					NAN1						ABS						ABS+SPG						ABS+BTG						ABS+CBG						ABS+BTG+BKF						ABS+BTG+AMF						ABS+BTG+AMF+BKF+GUH
FINAL PEAK NUMBERS (for publication)
	% Area	GU					% Area	GU					% Area	GU					% Area	GU					% Area	GU					% Area	GU					% Area	GU					% Area	GU					% Area
																														1	0.2					1	0.12											1	0.13
	0.56					1	0.56					1	0.48					1	0.45					1	0.53					2	0.37											1	0.54
	0.01	4.02				2	0					2	0.02											2	0.01	4.02				3	0.08											2	0.01
	0.42	4.15				3	0.47	4.14				3	0.37	4.14				2	0.72	4.11				3	0.39	4.15				4	0.27	4.15				2	0.4	4.15				3	0.4	4.14				2	0.5
1	0.44	4.26	0.44	M3		4	0.36	4.26	0.38	M3		4	0.33	4.24	0.33	M3		3	0.37	4.23	0.39	M3		4	0.4	4.27	0.4	M3		5	0.35	4.27	0.35	M3		3	1.85	4.28	1.85	M3		4	0.38	4.26	0.38	M3		3	51.15
						5	0.02	4.49										4	0.02	4.46																												4	0.66
2	1.48	4.72	1.45	F(6)M3		6	1.47	4.72	1.45	F(6)M3		5	1.58	4.7	1.45	F(6)M3		5	1.39	4.69	1.3	F(6)M3		5	1.64	4.73	1.45	F(6)M3		6	1.42	4.75	1.4	F(6)M3		4	0.05	4.64				5	1.72	4.72	1.45	F(6)M3		5	0.09
			0.02	M3B					0.01	M3B					0.12	M3B					0.05	M3B					0.15	M3B					0.01	M3B		5	0.98	4.83	0.01	M3B					0.01	M3B
			0.01	A1					0.01	A1					0.01	A1					1	A1					1	A1					1.18	A1					1.52	A1					0.95	A1		6	0.18
2a	0.63	4.89	junk?			7	0.62	4.89	junk?			6	0.13	4.9	junk?			6	0.7	4.81	junk?			6	0.48	4.9	junk?			7	0.46	4.91	junk?			6	0.46	4.92	junk?			6	0.47	4.89				7	0.57
3	0.43	5.08	0.43	M4		8	0.45	5.09	0.45	M4		7	0.39	5.08	0.39	M4		7	0.43	5.05	0.43	M4		7	0.44	5.09	0.44	M4		8	0.4	5.1	0.4	M4		7	0.49	5.11	0.49	M4		7	0.42	5.08	0.42	M4		8	3.25
4	0.48	5.28	0.45	F(6)A1		9	0.46	5.28	0.4	F(6)A1		8	0.43	5.26	0.4	F(6)A1		8	3.93	5.32	0.4	F(6)A1		8	4.01	5.35	0.4	F(6)A1		9	0.46	5.31	0.34	F(6)A1		8	9.57	5.37				8	4.52	5.35	0.4	F(6)A1		9	0.36
			0.02	A1B					0.05	A1B					0.02	A1B					1	A1B					1	A1B					0.01	A1B					1.59	A1B					2.12	A1B
			0.01	A2					0.01	A2					0.01	A2					2.53	A2					2.61	A2					0.01	A2					5	A2					3.2	A2		10	0.73
5	0.78	5.61	0.78	A2B		10	0.78	5.61	0.78	A2B		9	0.3	5.62	0.44	A2B		9	0.51	5.57	0.51	A2B		9	0.79	5.62	0.79	A2B		10	0.67	5.63	0.67	A2B		9	1.51	5.64	1.51	A2B		9	0.84	5.61	0.84	A2B		11	0.92
6	2.57	5.78	1.2	A3		11	2.62	5.79	1.2	A3		10	2.54	5.78	1.2	A3		10	5.09	5.79	3	A3		10	6.15	5.82	3	A3		11	2.63	5.81	1.2	A3		10	16.53	5.75	19.5	A3		10	9.09	5.81	4	A3		12	0.36
			0.01	M4A1					0.01	M4A1					0.01	M4A1					0.01	M4A1					0.01	M4A1					0.01	M4A1					0.01	M4A1					0.01	M4A1
			0.8	F(6)A1B					0.76	F(6)A1B					0.68	F(6)A1B					0.68	F(6)A1B					0.8	F(6)A1B					0.6	F(6)A1B											0.8	F(6)A1B
			0.56	F(6)A2					0.65	F(6)A2					0.65	F(6)A2					1.4	F(6)A2					2	F(6)A2					0.82	F(6)A2											2.5	F(6)A2
															1	A1G(3)1																	1	A1G1		11	0.48	5.98	0.2	M4A1B								13	13.97
7	20.06	6.14	4.35	M5		12	20.18	6.15	4.47	M5		11	19.13	6.16	4.62	M5		11	23.2	6.13	5	M5		11	23.87	6.15	4.5	M5		12	19.81	6.17	4.5	M5		12	16.62	6.15	5.3	M5		11	29.61	6.17	5.23	M5
																					0.5	A3B					1.5	A3B											4.8	A3B					3.2	A3B
			0.5	F(6)A2B					0.5	F(6)A2B					0.4	F(6)A2B					0.5	F(6)A2B					0.5	F(6)A2B					0.4	F(6)A2B											0.9	F(6)A2B
			11.5	F(6)A3					11.5	F(6)A3					11.5	F(6)A3					13	F(6)A3					13.5	F(6)A3					11	F(6)A3											15.8	F(6)A3
			1	A1BG(4)1/A1BG(3)1					1	A1BG(4)1/A1BG(3)1					0.9	A1BG(4)1/A1BG(3)1					0.2	A1BG(3)1											1.5	A1BG(4)1/A1BG(3)1
			1	A2G(4)1/A2G(3)1					1	A2G(4)1/A2G(3)1					1	A2G(4)1/A2G(3)1					0.2	A2G(3)1											2	A2G(4)1/A2G(3)1
			0.01	F(6)M4A1					0.01	F(6)M4A1					0.01	F(6)M4A1					0.01	F(6)M4A1					0.01	F(6)M4A1					0.01	F(6)M4A1											0.01	F(6)M4A1
			0.1	M4A2					0.1	M4A2					0.1	M4A2					0.2	M4A2					0.15	M4A2					0.1	M4A2					1.2	M4A2					0.2	M4A2
			0.6	A2F1					0.6	A2F1					0.6	A2F1					0.6	A2F1					0.51	A2F1					0.3	A2F1					0.48	A2F1
																																							0.2	A2GalNAc2
			1	A1G1S(6)1					1	A1G1S(6)1
7a	0.4	6.35	junk?			13	0.43	6.36	junk?			12	0.2	6.4	junk?			12	0.22	6.34				12	0.59	6.36	junk?			13	0.51	6.38	junk?			13	0.43	6.37	junk?			12	4.96	6.49				14	0.71
8	1.21	6.59	0.4	A4		14	1.51	6.59	0.3	A4		13	1.89	6.62	0.44	A4		13	0.19	6.41	1.92	A4		13	1.83	6.49	1.9	A4		14	1.92	6.63	0.6	A4		14	4.16	6.52	6.71	A4					4.66	A4		15	1.8
			0.8	F(6)M5					0.8	F(6)M5					0.8	F(6)M5		14	0.88	6.51	0.85	F(6)M5					0.74	F(6)M5					0.6	F(6)M5											0.7	F(6)M5
			0.2	F(6)M4A1B					0.2	F(6)M4A1B					0.35	F(6)M4A1B					0.25	F(6)M4A1B					0.2	F(6)M4A1B					0.35	F(6)M4A1B											0.2	F(6)M4A1B
																		15	1.68	6.59	0.7	A4B		14	1.14	6.59	1.5	A4B								15	0.94	6.61	3	A4B		13	1.25	6.59	2.2	A4B
			0.2	F(6)A3B					0.2	F(6)A3B					0.2	F(6)A3B					1.1	F(6)A3B					1.2	F(6)A3B					0.2	F(6)A3B											2	F(6)A3B
			0.01	A3F1					0.01	A3F1					0.1	A3F1					0.05	A3F1					0.6	A3F1					0.17	A3F1											0.6	A3F1
9	0.15	6.74	0.15	M5A1		15	0.26	6.76	0.26	M5A1		14	0.37	6.76	0.37	M5A1		16	0.24	6.7	0.15	M5A1		15	0.27	6.72	0.15	M5A1		15	0.39	6.8	0.39	M5A1		16	0.94	6.77	1.4	M5A1		14	0.42	6.71	0.15	M5A1		16	0.15
10	1.05	6.87	0.94	F(6)A4		16	1.51	6.88	1.4	F(6)A4		15	1.82	6.9	1.52	F(6)A4		17	1.87	6.87	1.57	F(6)A4		16	2.74	6.89	2.44	F(6)A4		16	1.73	6.92	1.23	F(6)A4		17	0.37	6.9				15	5.32	6.89	5.58	F(6)A4		17	4.07
			0.1	F(6)A2GalNAc2					0.1	F(6)A2GalNAc2					0.1	F(6)A2GalNAc2					0.1	F(6)A2GalNAc2					0.1	F(6)A2GalNAc2					0.2	F(6)A2GalNAc2											0.01	F(6)A2GalNAc2
			0.01	F(6)A2F(3)1G1					0.01	F(6)A2F(3)1G1					0.2	F(6)A2F(3)1G1					0.2	F(6)A2F(3)1G1					0.2	F(6)A2F(3)1G1					0.3	F(6)A2F(3)1G1
																																							0.15	A3GalNAc2
																																							0.7	A4GalNAc1
11	5.09	7.02	2.7	M6		17	5.52	7.03	2.9	M6		16	4.22	7.06	2.9	M6		18	5.86	7.02	2.8	M6		17	5.41	7.03	2.7	M6		17	4.86	7.07	2.9	M6		18	6.44	7.04	2.76	M6		16	4.85	7.03	3	M6
			0.3	A4F(2)1					0.3	A4F(2)1					0.62	A4F(2)1					0.3	A4F(2)1					0.2	A4F(2)1					0.5	A4F(2)1					1.7	A4F1
			0.01	A3F1G1					0.01	A3F1G1					0.7	A3F1G1					0.46	A3F1G1					0.1	A3F1G1					1.46	A3F1G1					0.7	A3F1G1
			0.22	F(6)A4B					0.45	F(6)A4B		17	4.54	7.14	0.5	F(6)A4B					0.6	F(6)A4B					0.55	F(6)A4B		18	3.8	7.17	0.5	F(6)A4B								17	1.07	7.12	2.22	F(6)A4B
			1	F(6)M5A1					1	F(6)M5A1					1.3	F(6)M5A1					1.1	F(6)M5A1					1.1	F(6)M5A1					1.3	F(6)M5A1											0.4	F(6)M5A1
			0.01	A2G(4)2					0.01	A2G(4)2					1.54	A2G(4)2																	1.3	A2G2
			0.4	A1BG1Gal1					0.4	A1BG1Gal1					0.5	A1BG1Gal1					0.5	A1BG1Gal1					0.5	A1BG1Gal1											0.5	A1BG1Gal1					0.4	A1BG1Gal1
			0.25	F(6)A3GalNAc2					0.25	F(6)A3GalNAc2					0.35	F(6)A3GalNAc2					0.3	F(6)A3GalNAc2					0.18	F(6)A3GalNAc2					0.35	F(6)A3GalNAc2											0.3	F(6)A3GalNAc2
			0.2	A3BGalNAc2					0.2	A3BGalNAc2					0.35	A3BGalNAc2					0.3	A3BGalNAc2					0.2	A3BGalNAc2					0.35	A3BGalNAc2					0.3	A3BGalNAc2					0.3	A3BGalNAc2
																																							1.33	A2BF1G1
																																	0.4	A4G1
12	0.4	7.21	0.4	M5A2		18	0.67	7.23	0.67	M5A2		18	0.53	7.25	0.53	M5A2		19	1.2	7.24	0.7	M5A2		18	0.48	7.22	0.7	M5A2		19	0.91	7.28	0.91	M5A2		19	2.75	7.23	1.9	M5A2		18	0.43	7.22	0.43	M5A2		18	3.4
13	0.81	7.31	0.7	A3G(4)2/A3G(3)2		19	0.99	7.32	0.87	A3G(4)2/A3G(3)2		19	1.07	7.34	0.86	A3G(4)2/A3G(3)2		20	0.87	7.3	0.4	A3G(3)2		19	0.65	7.31				20	1.03	7.36	0.83	A3G2		20	1.16	7.34				19	0.46	7.32
			0.01	F(6)A2BG(4)1					0.01	F(6)A2BG(4)1					0.1	F(6)A2BG(4)1																	0.1	F(6)A2BG1
			0.1	F(6)A4GalNAc1					0.1	F(6)A4GalNAc1					0.1	F(6)A4GalNAc1					0.15	F(6)A4GalNAc1					0.15	F(6)A4GalNAc1					0.1	F(6)A4GalNAc1											0.7	F(6)A4GalNAc1
			0.01	A4G1GlcNAc1					0.01	A4G1GlcNAc1					0.01	A4G1GlcNAc1					0.5	A4G1GlcNAc1					1	A4G1GlcNAc1											1.16	A4G1GlcNAc1					0.9	A4G1GlcNAc1
14	1.79	7.49	0.28	F(6)A3BF1		20	1.92	7.5	0.28	F(6)A3BF1		20	0.98	7.42	0.28	F(6)A3BF1		21	1.62	7.42	0.49	F(6)A3BF1		20	1.96	7.42	0.74	F(6)A3BF1		21	0.86	7.47	0.3	F(6)A3BF1		21	0.95	7.38				20	0.73	7.42
			0.5	A4F1					0.5	A4F1					0.7	A4F1					0.5	A4F1					0.5	A4F1					0.56	A4F1
			0.51	M7					0.64	M7		21	2.38	7.54	0.7	M7		22	1.05	7.48	0.7	M7		21	1.1	7.48	0.6	M7		22	2.5	7.57	0.7	M7		22	0.9	7.47	0.9	M7		21	0.76	7.49	0.83	M7
			0.4	F(6)M6					0.4	F(6)M6					0.5	F(6)M6					0.5	F(6)M6					0.5	F(6)M6					0.5	F(6)M6											0.6	F(6)M6
			0.1	F(6)A2G(4)2/F(6)A2G(3)2					0.1	F(6)A2G(4)2					1.18	F(6)A2G(4)2/F(6)A2G(3)2					0.3	F(6)A2G(3)2											1.3	F(6)A2G2
15	3.89	7.61				21	4.08	7.62				22	4.13	7.64				23	4.52	7.62				22	4.02	7.62				23	4.39	7.67				23	1.59	7.51				22	2.18	7.62
			1.29	F(6)A3F1G1					1.48	F(6)A3F1G1					1.53	F(6)A3F1G1					1.6	F(6)A3F1G1					1.5	F(6)A3F1G1					1.7	F(6)A3F1G1
			1.6	F(6)A2BF1G1					1.6	F(6)A2BF1G1					1.6	F(6)A2BF1G1					1.72	F(6)A2BF1G1					1.52	F(6)A2BF1G1					1.69	F(6)A2BF1G1											1.08	F(6)A2BF1G1
			1	F(6)M5A2					1	F(6)M5A2					1	F(6)M5A2					1.2	F(6)M5A2					1	F(6)M5A2					1	F(6)M5A2											1.1	F(6)M5A2
16	1.46	7.72	1.06	M7		22	1.44	7.73	1.32	M7		23	1.65	7.73	0.61	M7		24	1.76	7.73	1.13	M7		23	3.19	7.73	0.73	M7		24	1.54	7.79	0.95	M7		24	0.7	7.7	2.29	M7		23	1.19	7.74	1.19	M7		19	1.42
															1.4	A3BF2G1					1.2	A3BF2G1					1.6	A3BF2G1					1.6	A3BF2G1
			0.4	F(6)A4F1					0.3	F(6)A4F1		24	0.66	7.78	0.3	F(6)A4F1		25	0.97	7.79	0.4	F(6)A4F1					1.2	F(6)A4F1		25	0.52	7.85	0.52	F(6)A4F1
																					0.57	F(6)A4G1GlcNAc1					1	F(6)A4G1GlcNAc1																	1	F(6)A4G1GlcNAc1
17	4.42	7.89	4.22	M7		23	4.78	7.9	4.3	M7		25	4.18	7.94	3.58	M7		26	4.59	7.91	4.59	M7		24	4.84	7.91	3.5	M7		26	4.61	7.96	2.8	M7		25	2.41	7.87	3.31	M7		24	4.4	7.91	2.9	M7		20	3.35
			0.2	F(6)A3F1G(4)2					0.3	F(6)A3F1G(4)2					0.6	F(6)A3F1G(4)2																	0.8	F(6)A3F1G2		26	3.12	7.91
																																							0.7	A4F1GalNAc1
																																													0.5	A4F1GalNAc1
																																							0.7	A3G2GlcNAc2
18	0.95	8.04				24	0.71	8.07				26	0.35	8.09				27	0.59	8.07				25	1.76	8.04				27	0.47	8.12				27	1.38	8.12				25	0.98	8.03				21	0.47
																					0.59	A4G(3)2
			0.3	F(6)A4BF1					0.31	F(6)A4BF1					0.6	F(6)A4BF1		28	2.32	8.23	0.62	F(6)A4BF1					0.6	F(6)A4BF1		28	2.22	8.3	0.6	F(6)A4BF1								26	1.02	8.14	0.52	F(6)A4BF1
			0.1	A2G2S(6)1					0.05	A2G2S(6)1
			0.1	F(6)A2BG1S(6)1					0.1	F(6)A2BG1S(6)1
			0.25	F(6)A2F(3)1G1S(6)1					0.25	F(6)A2F(3)1G1S(6)1
			0.2	A3G2S(3)1
19	1.18	8.22				25	3.38	8.28	1.2	F(6)A2G2S(6)1		27	0.99	8.16																									1.3	A3BG2GlcNAc2
																											0.5	A4G(3)1Gal1											0.9	A4G(3)1Gal1					0.5	A4G(3)1Gal1
			0.6	A3F3					0.6	A3F3		28	1.18	8.24	0.8	A3F3					0.7	A3F3		26	1.31	8.22	0.77	A3F3					0.8	A3F3		28	0.75	8.22				27	0.79	8.23				22	0.31
			0.38	F(6)A3F2G1					0.61	F(6)A3F2G1					0.82	F(6)A3F2G1					0.5	F(6)A3F2G1					0.7	F(6)A3F2G1					0.7	F(6)A3F2G1
			0.2	A4F1G1					0.4	A4F1G1					0.3	A4F1G1					0.5	A4F1G1					0.5	A4F1G1					0.4	A4F1G1
																																							0.75	A3G1Gal2					0.79	A3G1Gal2
20	1.09	8.27				26	1.15	8.41				29	2.82	8.37				29	0.53	8.36				27	1.27	8.33				29	1.22	8.39				29	0.6	8.34				28	1.26	8.34
			1.09	A3G(4)3					1	A3G(4)3					1.6	A3G(4)3																	1.41	A3G3
																					0.45	F(6)A3G2GlcNAc2					0.7	F(6)A3G2GlcNAc2																	0.4	F(6)A3G2GlcNAc2
21	1.12	8.4	0.6	F(6)A4G1Lac1					0.5	F(6)A4G1Lac1					0.48	F(6)A4G1Lac1		30	0.96	8.42	0.87	F(6)A4G1Lac1		28	1.24	8.41				30	1.33	8.48	0.5	F(6)A4G1Lac1		30	0.49	8.41				29	1.1	8.42				23	0.3
																					0.7	F(6)A3BG2GlcNAc2					1.24	F(6)A3BG2GlcNAc2																	1.1	F(6)A3BG2GlcNAc2
																																							0.49	A2BF2G2
22	0.5	8.52	1.02	A3BG(3)3 / A3BG(4)3		27	0.88	8.55	1.1	A3BG(3)3 / A3BG(4)3		30	1.53	8.58	1.53	A3BG(3)3 / A3BG(4)3		31	1.93	8.52	1	A3BG(3)3		29	0.46	8.52				31	1.67	8.65	1.2	A3BG(3)3		31	1.46	8.62				30	0.59	8.51				24	0.58
																					0.4	F(6)A4G1Gal1					0.46	F(6)A4G1Gal1																	0.59	F(6)A4G1Gal1
23	4.15	8.72	0.2	F(6)A3G(4)3		28	4.77	8.73	0.8	F(6)A3G(4)3		31	1.96	8.68	0.87	F(6)A3G(4)3		32	3.99	8.74				30	0.85	8.63				32	4.9	8.82	1	F(6)A3G3								31	3.62	8.74
			0.5	A4F3					0.5	A4F3					0.5	A4F3					1.49	A4F3					1.31	A4F3					0.5	A4F3					4.25	A4F3
			0.46	A4G(4)3					0.65	A4G(4)3					0.8	A4G(4)3																							0.3	A3G2Gal2
			3.45	M8					2.8	M8		32	2.91	8.78	3.5	M8					2.5	M8		31	2.82	8.73	2.82	M8					3.4	M8		32	2.88	8.75	3.38	M8					3.62	M8		25	2.24
24	0.46	8.81	0.85	M8		29	0.65	8.83	0.38	M8		33	0.51	8.85	0.03	M8		33	0.73	8.84	0.1	M8		32	0.49	8.82	0.1	M8		33	0.83	8.91	0.7	M8		33	2.39	8.93	0.69	M8		32	0.48	8.83	0.48	M8		26	0.51
25	0.95	8.91				30	0.71	8.93				34	2.39	9.02				34	0.69	8.93				33	0.78	8.93				34	0.35	9.03										33	0.91	8.94
			0.1	F(6)A3BG(4)3					0.1	F(6)A3BG(4)3					1.02	F(6)A3BG(4)3																	1	F(6)A3BG3
															0.4	A3F(3)1G(4)3																	0.4	A3F(3)1G(4)3
									0.9	A3F1G1Gal2					0.9	A3F1G1Gal2					1.02	A3F1G1Gal2					0.87	A3F1G1Gal2
															0.3	F(6)A2F2G2					0.3	F(6)A2F2G2					0.3	F(6)A2F2G2					0.3	F(6)A2F2G2
26	1.85	9.03	0.55	A4BF3		31	2.4	9.04	0.8	A4BF3		35	1.95	9.17	0.5	A4BF3		35	2.02	9.08	0.37	A4BF3		34	1.32	9.05	0.57	A4BF3		35	2.29	9.14	0.4	A4BF3					0.5	A4BF3		34	0.48	9.1	0.64	A4BF3
			0.4	A4BG(3)3					0.8	A4BG(3)3					0.9	A4BG(3)3					0.9	A4BG(3)3											1.98	A4BG3
			0.9	F(6)A2BF2G2					0.8	F(6)A2BF2G2					0.8	F(6)A2BF2G2					0.75	F(6)A2BF2G2					0.75	F(6)A2BF2G2					0.9	F(6)A2BF2G2											0.75	F(6)A2BF2G2
27	1.86	9.16				32	2.06	9.17				36	0.88	9.3				36	2.02	9.19	1.76	F(6)A4F3		35	1.96	9.17	1.96	F(6)A4F3		36	1.95	9.27				34	0.45	9.12				35	1.53	9.24	1.23	F(6)A4F(2)3		27	0.18
			1.86	A3BF2G1S(3)2/A3BF2G1S(6)2					1.72	A3BF2G1S(6)2
															0.88	F(6)A3BG3GlcNAc2 / F(6)A3BG2Lac1GlcNAc1					0.8	F(6)A3BG3GlcNAc2 / F(6)A3BG2Lac1GlcNAc1											0.8	F(6)A3BG3GlcNAc2 / F(6)A3BG2Lac1GlcNAc1
28	0.93	9.29	0.93	A4G(4)3Lac1/ A4G(3)3Lac1		33	0.66	9.31	1	A4G(4)3Lac1/ A4G(3)3Lac1		37	1.09	9.37	1.09	A4G(4)3Lac1/ A4G(3)3Lac1		37	1.04	9.33	0.5	A4G(4)3Lac1		36	1.62	9.32				37	0.74	9.41	0.85	A4G3Lac1		35	1.45	9.27										28	0.14
									0.3	F(6)A3F1G2Sg(8)1																																			0.3	F(6)A3G2Gal2
29	5.05	9.42	4.5	M9		34	4.93	9.44	4.2	M9		38	4.58	9.5	4.04	M9		38	4.82	9.45	4.6	M9		37	4.8	9.43	4.8	M9		38	5.83	9.53	4.66	M9		36	5.32	9.45	3.98	M9		36	4.85	9.44	4.78	M9		29	4.15
30	3.17	9.52	1.42	A2G2S(6)2		35	2.42	9.54	1.32	A2G2S(6)2
			1	A3G3S(6)1					1.1	A3G3S(6)1
			1.3	F(6)A2G2S(3,6)2
31	0.98	9.63	0.18	A4G(4)4/A4G(3,3,4,4)4		36	1.3	9.65	0.87	A4G(4)4/A4G(3,3,4,4)4		39	1.39	9.65	0.9	A4G(4)4/A4G(3,3,4,4)4		39	1.2	9.66				38	1.47	9.64				39	1.14	9.75	0.64	A4G(4)4/A4G(4,4,3,3)4								37	0.83	9.63
			0.8	F(6)A4G3Lac1					0.75	F(6)A4G3Lac1					0.76	F(6)A4G3Lac1					0.7	F(6)A4G3Lac1											0.5	F(6)A4G3Lac1
																														40	0.48	9.83
																					0.5	F(6)A4F2G2					0.5	F(6)A4F2G2
32	0.64	9.73	0.64	F(6)A3G3S(3)1		37	0.53	9.81				40	0.27	9.83				40	0.48	9.77				39	0.31	9.75																38	0.54	9.9
33	1.77	9.94	0.2	A4BG(4)4		38	1.11	9.95	0.3	A4BG(4)4		41	1.81	9.94	0.9	A4BG(4)4		41	0.59	9.92				40	0.99	9.89				41	0.51	10	1.2	A4BG4		37	0.46	9.83										30	0.15
			0.45	F(6)A3F1G2Gal2					0.45	F(6)A3F1G2Gal2					0.5	F(6)A3F1G2Gal2					0.4	F(6)A3F1G2Gal2					0.4	F(6)A3F1G2Gal2
			0.35	F(6)A4F3GalNAc1					0.4	F(6)A4F3GalNAc1					0.68	F(6)A4F3GalNAc1					0.76	F(6)A4F3GalNAc1					0.97	F(6)A4F3GalNAc1					0.7	F(6)A4F3GalNAc1
			0.6	F(6)A2F2G2S(6)1					0.6	F(6)A2F2G2S(6)1
																					0.9	A4BG2Gal2					0.9	A4BG2Gal2											0.8	A4BG2Gal2					0.8	A4BG2Gal2
																																							1	A4G1Lac1Gal1
			0.4	A4BG3S(3)1
34	1.08	10.07	0.58	F(6)A4F3G1		39	2.32	10.1	0.7	F(6)A4F3G1		42	1.63	10.07	0.7	F(6)A4F3G1		42	0.34	10.04				41	0.19	10				42	1.21	10.05	1.1	F(6)A4F3G1		38	0.73	10.18				39	0.84	10.16				31	0.08
			0.4	F(6)A3G2Lac2					0.3	F(6)A3G2Lac2					0.4	F(6)A3G2Lac2																	0.4	F(6)A3G2Lac2
35	0.78	10.14				40	0.5	10.22	1	F(6)A4G(3)4		43	1.14	10.24	1.14	F(6)A4G(3)4		43	1.43	10.13	1	F(6)A4G(3)4		42	0.6	10.16				43	2.42	10.21	2.1	F(6)A4G(3)4														32	0.25
			0.65	F(6)A3BG2Lac2					0.65	F(6)A3BG2Lac2					0.8	F(6)A3BG2Lac2																	0.8	F(6)A3BG2Lac2
																		44	0.36	10.29	0.36	F(6)A4G1Lac1Gal1		43	0.09	10.25	0.83	F(6)A4G1Lac1Gal1		44	0.51	10.36													0.84	F(6)A4G1Lac1Gal1
									0.56	F(6)A3BG3GlcNAc2S(6)1 / F(6)A3BG2Lac1GlcNAc1S(6)1																													0.73	A4BF2G2
36	0.43	10.39	0.56	F(6)A4F1G(3)3		41	0.6	10.43	0.6	F(6)A4F1G(3)3		44	0.67	10.43	0.67	F(6)A4F1G(3)3		45	0.87	10.45	0.87	F(6)A4F1G(3)3		44	0.45	10.43				45	0.78	10.55	0.78	F(6)A4F1G3		39	0.3	10.36				40	0.32	10.44				33	0.17
																																							1.03	A4G3GlcNAc3
37	0.52	10.57	0.52	A4G(3)4Gal1		42	0.85	10.54	0.62	A4G(3)4Gal1		45	0.48	10.53	0.48	A4G(3)4Gal1		46	1.08	10.72	0.5	A4G(3)4Gal1		45	0.57	10.59				46	0.38	10.64				40	0.35	10.6				41	0.38	10.67
38	2.2	10.76	0.4	F(6)A4G(4)4Lac1		43	1.18	10.69	0.45	F(6)A4G(4)4Lac1		46	1.29	10.7	0.4	F(6)A4G(4)4Lac1																	0.38	F(6)A4G4Lac1
			0.01	F(6)A3G3S(6)2					0.01	F(6)A3G3S(6)2
			0.89	A4BG3Gal2					0.95	A4BG3Gal2					0.89	A4BG3Gal2
																					0.58	F(6)A4BF2G2					0.57	F(6)A4BF2G2
																																							0.4	A4G3GlcNAc3
			0.9	M10		44	0.39	10.8	1.09	M10		47	0.6	10.81	0.97	M10		47	0.26	10.93	0.83	M10		46	0.27	10.88	0.72	M10		47	1.39	10.82	0.9	M10		41	0.86	10.86	0.86	M10		42	0.11	10.88	0.7	M10
																											0.5	A4F3G(4)3		48	0.53	10.93
																																							0.35	A4F3GalNAc4
39	0.78	10.96				45	1.31	10.99				48	0.87	10.99	0.5	F(6)A4F2G(4)4		48	0.57	11.02				47	0.46	10.99				49	0.7	11.11	0.53	F(6)A4F2G4		42	0.23	11.03				43	0.35	11.19				34	0.39
																																							0.5	A4BF2G2Gal3
																					0.57	F(6)A4G3GlcNAc3					1.4	F(6)A4G3GlcNAc3																	1.1	F(6)A4G3GlcNAc3
			0.78	F(6)A3BG3GlcNAc2S(3,6)2 /F(6)A3BG2Lac1GlcNAc1S(6)2					0.22	F(6)A3BG2Lac1GlcNAc1S(6)2
40	0.71	11.11	0.71	F(6)A4BF4G1		46	0.53	11.14	0.53	F(6)A4BF4G1		49	1.44	11.24	0.6	F(6)A4BF4G1		49	0.98	11.26	0.5	F(6)A4BF4G1		48	1.31	11.21	0.5	F(6)A4BF4G1		50	0.42	11.31	0.61	F(6)A4BF4G1		43	0.61	11.39				44	0.29	11.34				35	0.88
41	0.47	11.22	0.47	F(6)A4G4Gal1		47	0.84	11.24	0.6	F(6)A4G4Gal1					0.5	F(6)A4G4Gal1
			0.2	F(6)A4F3GalNAc4					0.24	F(6)A4F3GalNAc4					0.34	F(6)A4F3GalNAc4					0.3	F(6)A4F3GalNAc4					0.3	F(6)A4F3GalNAc4					0.3	F(6)A4F3GalNAc4											0.29	F(6)A4F3GalNAc4
42	0.97	11.33	0.7	M11		48	1.04	11.34	0.69	M11		50	0.33	11.32	0.92	M11		50	0.27	11.38	0.82	M11		49	0.33	11.34	0.56	M11		51	0.87	11.37	0.87	M11					0.69	M11					1.04	M11		36	0.04
			0.47	A4G4S(6)2					0.5	A4G4S(6)2
									0.3	F(6)A3BG3S(6)2
43	1	11.45	0.8	A3F1G1Gal2S(3)3		49	0.61	11.52				51	0.59	11.44																						44	0.75	11.65										37	0.05
												52	0.71	11.55	0.5	F(6)A4BF2G(4)3		51	0.37	11.56				50	0.25	11.52				52	0.44	11.45	0.44	F(6)A4BF2G(4)3
									0.6	A3F(3)1G(4)3S(6)2
44	0.35	11.63	0.35	F(6)A3F1G2Sg(3,3,8)3		50	0.93	11.68				53	0.82	11.75				52	0.38	11.69				51	0.41	11.67				53	0.41	11.57										45	0.35	11.67
									0.93	A4F3G(4)4					1.03	A4F3G(4)4																	0.79	A4F3G4
																														54	0.38	11.66							0.47	A4BF4G2
45	1.38	11.85	0.4	F(6)A4F3G1Sg(3)1		51	0.83	11.88				54	1.03	11.96				53	0.53	11.92				52	0.95	11.87				55	0.45	11.78				45	0.87	11.85				46	0.69	11.87				38	0.28
			0.98	F(6)A4G(3)4Lac1Gal1/ F(6)A4G(4)4Lac1Gal1					0.83	F(6)A4G(3)4Lac1Gal1/ F(6)A4G(4)4Lac1Gal1					0.85	F(6)A4G(3)4Lac1Gal1/ F(6)A4G(4)4Lac1Gal1					0.53	F(6)A4G(4)4Lac1Gal1
46	1.6	12.03	0.5	F(6)A3BG3S(3,6,6)3		52	0.72	11.96				55	0.67	12.07				54	0.77	12										56	1.46	12.1
						53	0.52	12.06																53	0.6	12.13																47	0.49	12.14
			0.6	F(6)A4F3G3					0.39	F(6)A4F3G3					0.4	F(6)A4F3G3					0.37	F(6)A4F3G3					0.79	F(6)A4F3G3					1.03	F(6)A4F3G3
			0.5	F(6)A4BF4G2					0.4	F(6)A4BF4G2					0.45	F(6)A4BF4G2					0.4	F(6)A4BF4G2					0.5	F(6)A4BF4G2					1.2	F(6)A4BF4G2
47	0.36	12.24	0.36	A4BF3G3		54	1.85	12.34	0.4	A4BF3G3		56	0.88	12.26	0.4	A4BF3G3		55	0.4	12.16	0.4	A4BF3G3					0.5	A4BF3G3		57	0.5	12.2	0.5	A4BF3G3					0.4	A4BF3G3					0.49	A4BF3G3
48	0.7	12.43	0.2	A4G3S(6)3								57	0.48	12.53				56	0.27	12.45				54	0.24	12.3				58	0.32	12.37				46	0.78	12.99				48	0.53	12.3				39	0.24
	1.5	12.54										58	1.54	12.72										55	0.85	12.72				59	0.56	12.49													0.53	F(6)A4BF2G2Gal3
			1.5	F(6)A4F(2)3G(4)4					1.45	F(6)A4F(2)3G(4)4					2.5	F(6)A4F(2)3G(4)4																	2.37	F(6)A4F(2)3G(4)4
49	1.18	12.69	0.5	F(6)A3BG3Sg(6)2		55	1.03	12.72	0.45	F(6)A3BG3Sg(6)2								57	1.48	12.78										60	1.49	12.88
			0.68	A3F1G(4)3S(6)2Sg(3)1
									0.2	F(6)A4F3G4S(6)1
50	0.4	12.86	0.6	A4G4S(3)4		56	0.47	12.87
51	1.78	13.03	0.85	F(6)A4G(3)4Lac3/F(6)A4G(4)4Lac3		57	0.54	13.02	0.89	F(6)A4G(4)4Lac3/F(6)A4G(3)4Lac3		59	1.24	13.3	1.51	F(6)A4G(4)4Lac3/F(6)A4G(3)4Lac3					0.88	F(6)A4G(3)4Lac3		56	0.1	13.11							1.24	F(6)A4G4Lac3
			0.73	A4BF3G3GalNac2					0.5	A4BF3G3GalNac2					0.5	A4BF3G3GalNac2					0.6	A4BF3G3GalNac2					0.57	A4BF3G3GalNac2					0.5	A4BF3G3GalNac2					0.78	A4BF3G3GalNac2					0.65	A4BF3G3GalNac2
51a	0.37	13.34	Not assigned			58	1.29	13.35										58	0.41	13.36				57	0.47	13.26				61	0.38	13.49
52	0.81	13.62	1.18	F(6)A4G4S(3)4																				58	0.26	13.68				62	0.4	13.76
									0.4	F(6)A4F3G4S(6)1
									0.45	F(6)A4F2G4Sg(3)1S(8)1
53	0.82	13.71	0.82	A4BG4S(3)3/A4BG4S(6)3		59	0.67	13.98	0.5	A4BG4S(6)3		60	0.77	13.95
54	1.35	14.43	1.04	A4F3G4S(3)4/A4F3G4S(6)4					0.1	A4F3G4S(6)4								59	0.29	14.04										63	0.5	14.17
						60	0.58	14.28				61	0.19	14.47																						47	0.23	14.65										40	0.43
55	0.29	14.63	0.6	F(6)A4BF4G2Gal3					0.58	F(6)A4BF4G2Gal3		62	0.59	14.73	0.78	F(6)A4BF4G2Gal3		60	0.38	15.03	0.67	F(6)A4BF4G2Gal3		59	0.55	14.94	0.55	F(6)A4BF4G2Gal3		64	0.26
												63	0.06																							48	0.2	14.84				49	0.27	14.98
56	1.58	14.9	1	F(6)A4F3G4S(3,3,6)3/F(6)A4F3G4S(6)3		61	0.75	14.93	0.75	F(6)A4F3G4S(6)3		64	0.28																							49	0.45											41	0.38
			0.58	F(6)A4G4Lac3S(6)2					0.6	F(6)A4G4Lac3S(6)2		65	0.34		junk?									60	0.22		junk?			65	0.58											50	0.18
												66	0.25		junk?									61	0.27		junk?															51	0.2
57	0.4		0.4	A2G2S(6,6,8,8)4		62	0.43		0.43	A2G2S(6,6,8,8)4		67	0.18		junk?			61	0.35					62	0.21		junk?
58	0.45		0.45	F(6)A4BF2G3S(6)3		63	0.44		0.44	F(6)A4BF2G3S(6)3
59	0.57		0.57																																	50	0.06
				F(6)A4F2G4Sg(3)4S(8)1										Total	98.89					Total	97.67					Total	95.53					Total	99.65					Total	98.42					Total	98.51
		Total	98.23					Total	97.98
[truncated: 33 more columns]

## Sheet: Table S7.2 CtrlStrGlycanTraits 
Major Glycans Only	Striatum/Healthy											TABLE USED TO COMPARE/CALCULATE THE STATS BETWEEN INDIVIDUAL PATIENTS DATA
Peak number	Major Glycan	Other possible structures	Other comments
						GROUP	HEADINGS	DESCRIPTION	FORMULA	VALUES		Derived Traits	Charge analysis	N1	The percentage of total neutral glycans in total glycans	SUM(GP1:17,GP19:26,GP28:29,GP31,GP34:38,GP40:42,GP45:48,GP51,GP55)	78.79
1	M3				Initial Profile	Glycan Peaks	GP1	The percentage of M3 (major glycan) in total glycans	GP1	0.44				STotal	The percentage of total sialylated glycans in total glycans	SUM(GP18,GP27,GP30,GP32:33,GP39,GP43:44,GP49:50,GP52:54,GP56:59)	18.08
2	F(6)M3	M3B/A1					GP2	The percentage of FM3 glycan in total glycans	GP2	2.11				S1	The percentage of mono-sialylated glycans in total glycans	SUM(GP18,GP32:33)	3.36
3	M4						GP3	The percentage of M4 glycan in total glycans	GP3	0.43				S2	The percentage of di-sialylated glycans in total glycans	SUM(GP27,GP30,GP39)	5.81
4	F(6)A1	A1B/A2					GP4	The percentage of FA1 glycan in total glycans	GP4	0.48				S3	The percentage of tri-sialylated glycans in total glycans	SUM(GP43:44,GP49,GP53,GP56, GP58)	5.38
5	A2B						GP5	The percentage of A2B glycan in total glycans	GP5	0.78				S4	The percentage of tetra-sialylated glycans in total glycans	SUM(GP50,GP52,GP54,GP57)	2.96
6	A3	FA2/M4A1					GP6	The percentage of A3 glycan in total glycans	GP6	2.57				Phos	The percentage of phosphorylated glycans in total glycans	ND	ND
7	F(6)A3 (M5)	M5/FM4A1/M4A2/A2F1/A1BF1/A2G1/A1BG1					GP7	The percentage of FA3 glycan in total glycans	GP7	20.46				SAc	The percentage of acetylated charged species	ND	ND
8	F(6)M5	FM4A1B/A4/FA3B/A3F1					GP8	The percentage of FM5 glycan in total glycans	GP8	1.21				Total charged species	The percentage of total charged species in total glycans	SUM(GP18,GP27,GP30,GP32:33,GP39,GP43:44,GP49:50,GP52:54,GP56:59)	18.08
9	M5A1						GP9	The percentage of M5A1 glycan in total glycans	GP9	0.15				Poly	The percentage of polysialic acids in total glycans	SUM(GP39,GP44,GP57,GP59)	2.1
10	F(6)A4	FA2GalNAc2/FA2G1/FA1BG1					GP10	The percentage ofFA4 glycan in total glycans	GP10	1.05			Branching	A1	The percentage of monoantennary glycans in total glycans	SUM(GP4)	0.48
11	M6	A2G2/A1BG1Gal1	A4F1/A3F1G1/FM5A1/A3BGalNAc2/FA3GalNAc2 (weak signal)				GP11	The percentage of M6 glycan in total glycans	GP11	5.09				A1B	The percentage of bisecting monoantennary glycans in total glycans	ND	ND
12	M5A2						GP12	The percentage of M5A2 glycan in total glycans	GP12	0.4				A2	The percentage of biantennary glycans in total glycans	SUM(GP18,GP30,GP33,GP57)	6.29
13	A3G(4)2/A3G(3)2	FA2BG1/FA4GalNAc1/A4G1GlcNAc1					GP13	The percentage of A3G2 glycan in total glycans	GP13	0.81				A2B	The percentage of bisecting diantennary glycans in total glycans	SUM(GP5,GP15, GP26)	6.52
14	M7/A4F1	FA2G2/FM6/FA3BF1					GP14	The percentage of M7/A4F1 glycan in total glycans	GP14	1.79				A3	The percentage of triantennary glycans in total glycans	SUM(GP6, GP7/2,GP13,GP19:20,GP32,GP43:44,GP49)	19.05
15	F(6)A2BF1G1	FM5A2					GP15	The percentage of FA2BF1G1 glycan in total glycans	GP15	3.89				A3B	The percentage of bisecting triantennary glycans in total glycans	SUM(GP22,GP25,GP27,GP35,GP39)	4.87
16	M7	FA4F1					GP16	The percentage of M7 glycan in total glycans	GP16	1.46				A4	The percentage of tetraantennary glycans in total glycans	SUM(GP21,GP31,GP34,GP36:37,GP41,GP45:46,GP48,GP50:52,GP54,GP56,GP59)	16.64
17	M7	FA3F1G2					GP17	The percentage of M7 glycan in total glycans	GP17	4.42				A4B	The percentage of bisecting tetraantennary glycans in total glycans	SUM(GP40,GP47,GP53,GP55,GP58)	2.63
18	F(6)A4BF1	FA4BF1/A2G2S1/FA2BG1S1/A3G2S1					GP18	The percentage of FA2F1G1S1 glycan in total glycans	GP18	0.95			Bisecting	Bisecting (A1B, A2B, A3B, A4B)		SUM(GP5,GP15,GP22,GP25:27,GP35,GP39:40,GP47,GP53,GP55,GP58)	14.02
19	A3F3	FA3F2G1/A4F1G1					GP19	The percentage of A3F3 glycan in total glycans	GP19	1.18			Oligomannose	Total oligomannose	The percentage of oligomannose structures in total glycans	SUM(GP1:3,GP7/4, GP8, GP11, GP14/2, GP16:17, GP23:24, GP29, GP38, GP42)	34
20	A3G(4)3						GP20	The percentage of A3G3 glycan in total glycans	GP20	1.09				Lower order oligomannose	The percentage of oligomannose structures from M1-M5 in total glycans	SUM(GP1:3, GP7/5, GP8)	8.282
21	F(6)A4G1Lac1						GP21	The percentage of FA4G1Lac1 glycan in total glycans	GP21	1.12				Higher order oligomannose	The percentage of oligomannose structures from M6-M11 in total glycans	SUM(GP11, GP14/2, GP16:17, GP23:24, GP29, GP38,GP42)	24.695
22	A3BG(3)3/A3BG(4)3						GP22	The percentage of A3BG3 glycan in total glycans	GP22	0.5			Hybrid	Total hybrid glycans	The percentage of hybrid structures in total glycans	SUM(GP9, GP12)	0.55
23	M8	FA3G3/A4F3					GP23	The percentage of M8 glycan in total glycans	GP23	4.15			Galactosylation	G0	The percentage of agalactosylated glycans in total glycans	SUM(GP1:12, GP14, GP16:17, GP19, GP23:24, GP29, GP38, GP42)	56.85
24	M8						GP24	The percentage of M8 glycan in total glycans	GP24	0.46				G1	The percentage of monogalactosylated glycans in total glycans	SUM(GP15,GP18,GP21,GP27,GP34,GP40,GP43)	10.61
25	F(6)A3BG(4)3						GP25	The percentage of FA3BG3 glycan in total glycans	GP25	0.95				G2	The percentage of digalactosylated glycans in total glycans	SUM(GP13, GP26,GP30,GP33,GP35,GP44,GP55,GP57)	9.42
26	F(6)A2BF2G2	A4BF3					GP26	The percentage of FA2BF2G2 glycan in total glycans	GP26	1.85				G3	The percentage of trigalactosylated glycans in total glycans	SUM(GP20,GP22,GP25,GP28,GP31:32,GP36,GP39,GP45:47,GP49,GP58)	11.27
27	A3BF2G1S(3)2/A3BF2G1S(6)2						GP27	The percentage of A3BF2G1S2 glycan in total glycans	GP27	1.86				G4	The percentage of tetragalactosylated glycans in total glycans	SUM(GP37,GP41, GP48,GP50:54,GP56,GP59)	10.87
28	A4G(3)3Lac1/A4G(4)3Lac1						GP28	The percentage of A4G3Lac1 glycan in total glycans	GP28	0.93				G0/G1	The ratio of agalactosylated glycans to monoglaactosylated glycans	G0/G1	5.35815
29	M9						GP29	The percentage of M9 glycan in total glycans	GP29	5.05				G0/G2	The ratio of agalactosylated glycans to diglaactosylated glycans	G0/G2	6.03503
30	A2G2S(6)2	A3G3S(6)1/FA2G2S(6,3)2					GP30	The percentage of A2G2S2 glycan in total glycans	GP30	3.17			Core fucosylation	CoreFTotal	The percentage of core fucosylated glycans in total glycans	SUM(GP2,GP4,GP7/2,GP8, GP10,GP15,GP18,GP21,GP25:26,GP31:36,GP39:41,GP44:46,GP48,GP51,GP52,GP55:56,GP58:59)	42.86
31	F(6)A4G3Lac1	A4G4					GP31	The percentage of FA4G3Lac1 glycan in total glycans	GP31	0.98				FG0	The percentage of core fucosylated agalactosylated structures in total glycans	SUM(GP2,GP4,GP7/2,GP8,GP10)	15.08
32	F(6)A3G3S(3)1						GP32	The percentage of FA3G3S1 glycan in total glycans	GP32	0.64				FG1	The percentage of core fucosylated monogalactosylated structures in total glycans	SUM(GP15,GP18,GP21,GP34,GP40)	7.75
33	F(6)A2F2G2S(6)1	A4BG4/FA3F1G2Gal2/FA4F3GalNAc1	A4BG3S1 (very weak signal)				GP33	The percentage of FA2F2G2S1 glycan in total glycans	GP33	1.77				FG2	The percentage of core fucosylated digalactosylated structures in total glycans	SUM(GP26,GP33, GP35,GP44,GP55)	5.04
34	F(6)A4F3G1						GP34	The percentage of FA4F3G1 glycan in total glycans	GP34	1.08				FG3	The percentage of core fucosylated trigalactosylated structures in total glycans	SUM(GP25,GP31:32,GP36,GP39,GP45:46,GP58)	7.21
35	F(6)A3BG2Lac2						GP35	The percentage of FA3BG2Lac2 glycan in total glycans	GP35	0.78				FG4	The percentage of core fucosylated tetragalactosylated structures in total glycans	SUM(GP41,GP48,GP51,GP52,GP56,GP59)	7.78
36	F(6)A4F1G(3)3						GP36	The percentage of FA4F1G3 glycan in total glycans	GP36	0.43				Hybrid glycans	The percentage of core fucosylated hybrid structures in total glycans	ND	ND
37	A4G(3)4Gal1						GP37	The percentage of A4G4Gal1 glycan in total glycans	GP37	0.52			Outer arm fucosylation	Outer armFTotal	The percentage of outer arm fucosylated glycans in total glycans	SUM(GP14/2,GP15,GP18:19,GP26:27,GP33:34,GP36,GP40,GP44,GP46:49,GP55,GP58:59)	21.615
38	M10	FA4G3Lac1/FA3G3S2/A4BG3Gal2					GP38	The percentage of M10 glycan in total glycans	GP38	2.2				G0F	The percentage of outer arm fucosylated agalactosylated structures in total glycans	SUM(GP14/2,GP19)	2.075
39	F(6)A3BG3GlcNAc2S(3,6)2/F(6)A3BG3GlcNAc2S(6)2	FA3BG2Lac1GlcNAc1S2					GP39	The percentage of FA3BG3GlcNAc2S2 glycan in total glycans	GP39	0.78				G1F	The percentage of outer arm fucosylated monogalactosylated structures in total glycans	SUM(GP15,GP18,GP27,GP34,GP40)	8.49
40	F(6)A4BF4G1						GP40	The percentage of FA4BF4G1 glycan in total glycans	GP40	0.71				G2F	The percentage of outer arm fucosylated digalactosylated structures in total glycans	SUM(GP26,GP33,GP44,GP55)	4.26
41	F(6)A4G4Gal1	FA4F3GalNAc4					GP41	The percentage of FA4G4Gal1 glycan in total glycans	GP41	0.47				G3F	The percentage of outer arm fucosylated trigalactosylated structures in total glycans	SUM(GP36,GP46:47,GP49,GP58)	4.02
42	M11	A4G4S(6,6)2					GP42	The percentage of M11 glycan in total glycans	GP42	0.97				G4F	The percentage of outer arm fucosylated tetragalactosylated structures in total glycans	SUM(GP48,GP59)	2.77
43	A3F1G1Gal2S(3)3						GP43	The percentage of A3F1G1Gal2S3 glycan in total glycans	GP43	1				Hybrid glycans	The percentage of hybrid (oligomannose and complex glycans) outer arm fucosylated structures in total glycans	ND	ND
44	F(6)A3F1G2Sg(3,3,8)3						GP44	The percentage of FA3F1G2Sg3 glycan in total glycans	GP44	0.35			Alpha galactosylation	αGal	The percentage of α-galactosylated glycans in total glycans	SUM(GP37,GP41,GP43,GP45,GP55)	3.66
45	F(6)A4G(3)4Lac1Gal1/F(6)A4G(4)4Lac1Gal1	FA4F3G1Sg1					GP45	The percentage of FA4G3Lac1Gal1 glycan in total glycans	GP45	1.38			N-acetylgalactosamine	GalNAc	The percentage of N-acetylgalactosimined structures in total glycans	ND	ND
46	F(6)A4F3G3	FA3BG3S3/FA4BF4G2					GP46	The percentage of FA4F3G3 glycan in total glycans	GP46	1.6			Lac	Total Lac structures	The percentage of structures with Lac in total glycans	SUM(GP21,GP28,GP31,GP35,GP45,GP51,GP56)	8.92
47	A4BF3G3						GP47	The percentage of A4BF3G3 glycan in total glycans	GP47	0.36
48	F(6)A4F3G4						GP48	The percentage of FA4F3G4 glycan in total glycans	GP48	2.2		*percentages are based on the pooled profile that was ran while doing the exoglycosidase diggestions. When the profiles were ran individually, the relative abundances of each trait differs between groups and regions.
49	A3F1G(4)3S(6)2Sg(3)1	FA3BG3Sg2					GP49	The percentage of A3F1G3S2Sg1 glycan in total glycans	GP49	1.18
50	A4G4S(3)4						GP50	The percentage of A4G4S4 glycan in total glycans	GP50	0.4
51	F(6)A4G(3)4Lac3/F(6)A4G(4)4Lac3	A4BF3G3GalNac2					GP51	The percentage of FA4G4Lac3 glycan in total glycans	GP51	2.15
52	F(6)A4G4S(3)4						GP52	The percentage of FA4G4S4 glycan in total glycans	GP52	0.81
53	A4BG4S(3)3/A4BG4S(6)3						GP53	The percentage of A4BG4S3 glycan in total glycans	GP53	0.82
54	A4F3G4S(3)4/A4F3G4S(6)4						GP54	The percentage of A4F3G4S4 glycan in total glycans	GP54	1.35
55	F(6)A4BF4G2Gal3						GP55	The percentage of FA4BF4G2Gal3 glycan in total glycans	GP55	0.29
56	F(6)A4G4Lac3S(6)2	FA4F3G4S3					GP56	The percentage of FA4G4Lac3S2 glycan in total glycans	GP56	1.58
57	A2G2S(6,6,8,8)4						GP57	The percentage of A2G2S4 glycan in total glycans	GP57	0.4
58	F(6)A4BF2G3S(6)3						GP58	The percentage of FA4BF2G3S3 glycan in total glycans	GP58	0.45
59	F(6)A4F2G4Sg(3)4S(8)1						GP59	The percentage of FA4F2G4S1Sg4 glycan in total glycans	GP59	0.57
							GPTotal	The sum of total glycans	SUM (GP1:GP59)	99.02

## Sheet: Table S7.3 PD Str
FINAL PEAK NUMBERS						NAN1						ABS						ABS+SPG						ABS+BTG						ABS+CBG							ABS+BTG+BKF						ABS+BTG+AMF						ABS+BTG+AMF+BKF+GUH
Strong signal in MS
FINAL PEAK NUMBERS (for publication)
	% Area	GU					% Area	GU					% Area	GU					% Area	GU					% Area	GU					% Area	GU						% Area	GU					% Area	GU
																														1	0.26						1	0.1											1
	0.62					1	0.62					1	0.61					1	0.74					1	0.6					2	0.66												1	0.59
	0					2	0					2	0.01											2	0					3	0.06												2	0
	0.09	4.13				3	0.1	4.13				3	0.15	4.14				2	0.12	4.12				3	0.07	4.14				4	0.12	4.15					2	0.09	4.16				3	0.08	4.14				2
1	0.37	4.25	0.37	M3		4	0.32	4.26	0.32	M3		4	0.33	4.25	0.33	M3		3	0.36	4.24	0.38	M3		4	0.34	4.27	0.34	M3		5	0.35	4.27	0.35	M3			3	1.67	4.29	1.67	M3		4	0.3	4.27	0.3	M3		3
						5	0.01	4.58										4	0.02	4.47																													4
2	1.52	4.72	1.33	F(6)M3		6	1.49	4.73	1.4	F(6)M3		5	1.5	4.71	1.33	F(6)M3		5	1.72	4.71	1.33	F(6)M3		5	1.57	4.73	1.33	F(6)M3		6	1.58	4.74	1.3	F(6)M3			4	0.05	4.65				5	1.57	4.74	1.33	F(6)M3		5
			0.18	M3B					0.08	M3B					0.16	M3B					0.38	M3B					0.23	M3B					0.27	M3B			5	0.95	4.84	0.45	M3B					0.23	M3B
			0.01	A1					0.01	A1					0.01	A1					0.01	A1					0.01	A1					0.01	A1						0.5	A1					0.01	A1		6
2a	0.01	4.95				7	0.01	4.97				6	0.02	4.91				6	0.02	4.94				6	0	4.98				7	0.01	4.97					6	0.01	5.01				6	0.01	4.98				7
3	0.46	5.09	0.46	M4		8	0.46	5.1	0.46	M4		7	0.42	5.09	0.42	M4		7	0.49	5.07	0.49	M4		7	0.47	5.1	0.47	M4		8	0.49	5.09	0.49	M4			7	0.54	5.12	0.54	M4		7	0.47	5.11	0.47	M4		8
4	0.53	5.28	0.52	F(6)A1		9	0.5	5.29	0.49	F(6)A1		8	0.45	5.27	0.44	F(6)A1		8	3.76	5.33	0.45	F(6)A1		8	3.93	5.37	0.5	F(6)A1		9	0.49	5.29	0.48	F(6)A1			8	9.23	5.39				8	4.35	5.38	0.5	F(6)A1		9
			0.01	A1B					0.01	A1B					0.01	A1B					1	A1B					1	A1B					0.01	A1B						1.4	A1B					0.85	A1B
			0.01	A2					0.01	A2					0.01	A2					2.7	A2					3	A2					0.01	A2						6.5	A2					3	A2		10
5	0.2	5.6	0.2	A2B		10	0.2	5.6	0.2	A2B		9	0.16	5.61	0.16	A2B		9	0.24	5.6	0.15	A2B		9	0.23	5.65	0.23	A2B		10	0.19	5.59	0.19	A2B			9	0.97	5.67	1.9	A2B		9	0.32	5.66	0.32	A2B		11
6	2.53	5.8	1.15	A3		11	2.51	5.81	1.15	A3		10	2.43	5.78	1	A3		10	4.88	5.79	1.47	A3		10	5.99	5.84	2.21	A3		11	2.46	5.79	1.15	A3			10	16.49	5.78	16.32	A3		10	8.96	5.85	3.5	A3		12
			0.01	M4A1					0.01	M4A1					0.01	M4A1					0.01	M4A1					0.01	M4A1					0.01	M4A1						0.2	M4A1					0.01	M4A1
			0.4	F(6)A1B					0.4	F(6)A1B					0.4	F(6)A1B					0.4	F(6)A1B					0.4	F(6)A1B					0.4	F(6)A1B												0.4	F(6)A1B
			0.87	F(6)A2					0.85	F(6)A2					0.92	F(6)A2					2.6	F(6)A2					2.7	F(6)A2					0.8	F(6)A2												3	F(6)A2
			0.1	M4A1B					0.1	M4A1B					0.1	M4A1B					0.1	M4A1B					0.1	M4A1B					0.1	M4A1B			11	0.63	6.01	1	M4A1B					0.1	M4A1B		13
7	21.05	6.17	6	M5		12	20.69	6.17	6	M5		11	20.16	6.17	5.5	M5		11	23.92	6.13	5.5	M5		11	24.81	6.18	6	M5		12	20.83	6.15	6	M5			12	16.96	6.18	6	M5		11	30.32	6.22	6	M5
																					1.24	A3B					1.7	A3B												3	A3B					2	A3B
			0.4	F(6)A2B					0.4	F(6)A2B					0.4	F(6)A2B					0.7	F(6)A2B					0.8	F(6)A2B					0.4	F(6)A2B												3.5	F(6)A2B
			12.03	F(6)A3					12.08	F(6)A3					12.2	F(6)A3					14.5	F(6)A3					14.5	F(6)A3					12.01	F(6)A3												18	F(6)A3
			1	A1BG(4)1					1	A1BG(4)1					1	A1BG(4)1																	1.6	A1BG(4)1
			1	A2G(4)1					1	A2G(4)1					1	A2G(4)1																	1	A2G1
			0.2	F(6)M4A1					0.2	F(6)M4A1					0.2	F(6)M4A1					0.2	F(6)M4A1					0.19	F(6)M4A1					0.2	F(6)M4A1												0.2	F(6)M4A1
			0.01	M4A2					0.01	M4A2					0.01	M4A2					0.01	M4A2					0.01	M4A2					0.01	M4A2						0.01	M4A2					0.01	M4A2
																																								0.5	A2GalNAc2
7a	0.04	6.37				13	0.05	6.38				12	0.12	6.42				12	0.06	6.36				12	0.22	6.46				13	0.14	6.43					13	0.09	6.4				12	5.06	6.54				14
8	1.19	6.62	0.5	A4		14	1.48	6.63	0.43	A4		13	1.85	6.63	0.5	A4		13	0.25	6.41	0.8	A4		13	1.88	6.53	1.2	A4		14	1.85	6.61	0.5	A4			14	4.36	6.56	13.04	A4					2.94	A4		15
																		14	0.91	6.51
			0.9	F(6)M4A1B					0.9	F(6)M4A1B					0.95	F(6)M4A1B					0.85	F(6)M4A1B					0.9	F(6)M4A1B					0.9	F(6)M4A1B												0.9	F(6)M4A1B
																		15	1.71	6.59				14	1.17	6.63											15	0.99	6.65				13	1.34	6.64
			0.1	F(6)A3B					0.1	F(6)A3B					0.15	F(6)A3B					0.5	F(6)A3B					0.6	F(6)A3B					0.1	F(6)A3B												1.5	F(6)A3B
			0.1	M5A1					0.1	M5A1					0.1	M5A1					0.1	M5A1					0.1	M5A1					0.1	M5A1						0.7	M5A1					0.1	M5A1
9	0.16	6.78				15	0.28	6.8				14	0.35	6.78				16	0.25	6.71				15	0.25	6.76				15	0.39	6.77					16	1.07	6.81				14	0.48	6.77				16
			0.33	A4B					0.28	A4B					0.35	A4B					2.7	A4B					2.7	A4B					0.39	A4B						3.7	A4B					4	A4B
10	1.16	6.91	1	F(6)A4		16	1.6	6.92	1.05	F(6)A4		15	1.98	6.92	1.33	F(6)A4		17	2.07	6.88	2.2	F(6)A4		16	2.92	6.94	2.22	F(6)A4		16	1.81	6.9	1.31	F(6)A4			17	0.39	6.94				15	5.95	6.95	7.07	F(6)A4		17
			0.61	F(6)A2GalNAc2					0.55	F(6)A2GalNAc2					0.65	F(6)A2GalNAc2					0.55	F(6)A2GalNAc2					0.5	F(6)A2GalNAc2					0.5	F(6)A2GalNAc2												0.5	F(6)A2GalNAc2
																																								1.5	A4GalNAc1					0.9	A4GalNAc1
11	5.13	7.07	2.4	M6		17	5.49	7.08	2.2	M6		16	4.43	7.08	2.9	M6		18	5.79	7.03	2.9	M6		17	5.47	7.08	2.7	M6		17	5.08	7.05	3	M6			18	6.4	7.09	2	M6		16	4.72	7.09	2.2	M6
			0.5	A3F1G1					0.5	A3F1G1					0.55	A3F1G1					0.7	A3F1G1					0.7	A3F1G1					1.3	A3F1G1						0.7	A3F1G1
			0.7	F(6)A4B					0.7	F(6)A4B		17	3.94	7.15	0.75	F(6)A4B					0.7	F(6)A4B					0.65	F(6)A4B		18	3.59	7.15	0.59	F(6)A4B									17	1.26	7.19	1.49	F(6)A4B
			0.5	F(6)M5A1					0.5	F(6)M5A1					0.55	F(6)M5A1					0.5	F(6)M5A1					0.45	F(6)M5A1					0.5	F(6)M5A1												0.5	F(6)M5A1
			0.01	A2G(3)2/A2G(4)2					1.5	A2G(3)2/A2G(4)2					2.1	A2G(3)2/A2G(4)2					0.3	A2G(3)2											2.5	A2G(4)2/A2G(3)2
			0.4	A1BG1Gal1					0.4	A1BG1Gal1					0.5	A1BG1Gal1					0.5	A1BG1Gal1					0.45	A1BG1Gal1												0.5	A1BG1Gal1					0.5	A1BG1Gal1
																					0.35	F(6)A3F1					0.35	F(6)A3F1
12	0.43	7.26	0.4	M5A2		18	0.71	7.28	0.4	M5A2		18	0.58	7.27	0.4	M5A2		19	1.29	7.24	0.45	M5A2		18	0.5	7.28	0.5	M5A2		19	0.91	7.26	0.4	M5A2			19	2.73	7.29	1.3	M5A2		18	0.45	7.29	0.4	M5A2		18
13	0.82	7.36				19	0.98	7.37				19	1.05	7.36				20	0.84	7.31				19	0.63	7.38				20	0.98	7.34					20	1.26	7.4	0.81	A2BF1G1		19	0.47	7.4
			0.39	F(6)A2BG(4)1					0.38	F(6)A2BG(4)1					0.45	F(6)A2BG(4)1																	0.45	F(6)A2BG1						2.69	A3F1G1
			0.6	F(6)A2F1G1					0.6	F(6)A2F1G1					0.6	F(6)A2F1G1					0.84	F(6)A2F1G1					0.63	F(6)A2F1G1					0.7	F(6)A2F1G1
14	1.84	7.55				20	1.94	7.55				20	0.96	7.44				21	1.47	7.43	0.8	F(6)A3BF1		20	1.82	7.49	0.8	F(6)A3BF1		21	0.85	7.45					21	0.81	7.44				20	0.58	7.49
																																														0.58	F(6)A4GalNAc1
			0.9	M7					1.14	M7		21	2.32	7.56	0.9	M7		22	1.12	7.49	1.12	M7		21	1.18	7.55	1.18	M7		22	2.46	7.55	1.99	M7			22	1.01	7.53	1.01	M7		21	0.76	7.57	1	M7
			0.8	F(6)A2G(4)2					0.8	F(6)A2G(4)2					1.6	F(6)A2G(4)2																	1.66	F(6)A2G(4)2
15	3.98	7.67				21	4.16	7.68				22	4.26	7.66				23	4.62	7.63				22	4.07	7.69				23	4.45	7.65					23	1.58	7.58				22	1.85	7.7
			1.6	F(6)A3F1G1					1.6	F(6)A3F1G1					1.65	F(6)A3F1G1					1.7	F(6)A3F1G1					1.8	F(6)A3F1G1					1.7	F(6)A3F1G1
			1.53	F(6)A2BF1G1					1.8	F(6)A2BF1G1					1.8	F(6)A2BF1G1					1.8	F(6)A2BF1G1					1.7	F(6)A2BF1G1					1.85	F(6)A2BF1G1
			0.85	F(6)M5A2					0.76	F(6)M5A2					0.81	F(6)M5A2					0.8	F(6)M5A2					0.57	F(6)M5A2					0.9	F(6)M5A2												0.9	F(6)M5A2
																																								0.5	A4GalNAc2
16	1.55	7.79	0.7	M7		22	1.48	7.79	0.7	M7		23	1.62	7.76	0.8	M7		24	1.82	7.74	0.44	M7		23	2.93	7.81	0.36	M7		24	1.58	7.76	1.04	M7			24	0.65	7.78	0.73	M7		23	0.98	7.82	0.98	M7		19
															0.2	A3BF2G1					0.2	A3BF2G1					0.2	A3BF2G1					0.2	A3BF2G1
			0.8	A4F1GalNAc1					0.8	A4F1GalNAc1					1	A4F1GalNAc1					0.9	A4F1GalNAc1					0.9	A4F1GalNAc1					0.85	A4F1GalNAc1
			0.7	F(6)A4F1					0.7	F(6)A4F1		24	0.76	7.8	0.8	F(6)A4F1		25	0.81	7.8	1.8	F(6)A4F1					2.4	F(6)A4F1		25	0.42	7.83	0.9	F(6)A4F1
			1	F(6)A3F1G1					1	F(6)A3F1G1					1	F(6)A3F1G1					1	F(6)A3F1G1					1	F(6)A3F1G1					0.9	F(6)A3F1G1
																																								0.54	A3F2G1
																																								1	A2F1G1GalNAc1
17	4.42	7.96	2	M7		23	4.72	7.97	1.95	M7		25	4.42	7.97	2.5	M7		26	4.59	7.92	2	M7		24	5.13	8	2	M7		26	4.66	7.94	2	M7			25	2.54	7.94	2	M7		24	4.08	7.99	2.5	M7		20
			0.5	F(6)A4G1GlcNAc1					0.5	F(6)A4G1GlcNAc1					0.5	F(6)A4G1GlcNAc1					1.2	F(6)A4G1GlcNAc1					1.2	F(6)A4G1GlcNAc1					0.5	F(6)A4G1GlcNAc1												2.56	F(6)A4G1GlcNAc1
																																					26	3.01	7.99
																																								1	A3G2GlcNAc2
18	1.03	8.12	0.4	M7		24	0.75	8.14	0.4	M7		26	0.29	8.11	0.81	M7		27	0.71	8.08	0.4	M7		25	1.73	8.14	0.6	M7		27	0.62	8.09	0.8	M7			27	1.52	8.2	1	M7		25	0.99	8.13	0.99	M7		21
			0.4	F(6)A4BF1					0.4	F(6)A4BF1					0.4	F(6)A4BF1		28	2.34	8.24	0.35	F(6)A4BF1					0.63	F(6)A4BF1		28	2.22	8.27	0.4	F(6)A4BF1									26	0.99	8.23
			0.5	F(6)A4GalNAc2					0.5	F(6)A4GalNAc2					0.5	F(6)A4GalNAc2					0.45	F(6)A4GalNAc2					0.5	F(6)A4GalNAc2					0.5	F(6)A4GalNAc2												0.5	F(6)A4GalNAc2
19	1.41	8.3				25	3.53	8.35				27	1.08	8.18																										0.8	A4G1Gal1
																																								0.8	A3BG2GlcNAc2
			1.65	A3F3					1.65	A3F3		28	1.28	8.27	1.66	A3F3					1.6	A3F3		26	1.35	8.32	1.6	A3F3					1.5	A3F3			28	0.78	8.31	1.57	A3F3		27	0.74	8.32	0.8	A3F3		22
			0.3	F(6)A3F2G1					0.8	F(6)A3F2G1					0.7	F(6)A3F2G1					0.8	F(6)A3F2G1					0.8	F(6)A3F2G1					0.8	F(6)A3F2G1
																																	1.3	A3F1G1GalNAc1
															0.3	F(6)A3F1G(4)2																	0.27	F(6)A3F1G2						0.78	A3G1Gal2					0.74	A3G1Gal2
									0.7	F(6)A2G2S(6)1
20	0.9	8.34	0.1	A2G2S(3)1		26	1.16	8.49				29	2.8	8.4				29	0.49	8.37				27	1.27	8.44				29	1.27	8.35					29	0.64	8.44				28	1.18	8.44
															1	A3G(3)3/A3G(4)3					0.6	A3G(3)3											1	A3G(4)3/A3G(3)3
																					1.1	F(6)A3G2GlcNAc2					1	F(6)A3G2GlcNAc2																		1.18	F(6)A3G2GlcNAc2
21	1.12	8.49																30	1.04	8.43				28	1.21	8.52				30	1.37	8.45					30	0.48	8.51				29	1.11	8.52				23
																					0.8	F(6)A3BG2GlcNAc2					0.8	F(6)A3BG2GlcNAc2																		0.8	F(6)A3BG2GlcNAc2
																																								0.48	A4BF1G1
			0.7	F(6)A3BF1G(4)1					0.8	F(6)A3BF1G(4)1					0.8	F(6)A3BF1G(4)1																	0.8	F(6)A3BF1G1
22	0.52	8.62	1.45	A3BG(3)3 / A3BG(4)3		27	0.84	8.63	1.4	A3BG(3)3 / A3BG(4)3		30	1.49	8.6	1.49	A3BG(3)3 / A3BG(4)3		31	1.79	8.53	0.7	A3BG(3)3		29	0.6	8.63				31	1.52	8.62	1.52	A3BG(3)3 / A3BG(4)3			31	1.48	8.72				30	0.65	8.61				24
																					0.8	F(6)A4G1Gal1					0.8	F(6)A4G1Gal1																		0.65	F(6)A4G1Gal1
23	4.3	8.82	1	F(6)A3G(4)3		28	4.92	8.83	2	F(6)A3G(4)3		31	2.02	8.71	2.02	F(6)A3G(4)3		32	4.02	8.76				30	0.8	8.74				32	5.01	8.78	2	F(6)A3G(4)3									31	3.79	8.85
																																								0.6	A2BF2G2
																																								0.3	A3G2Gal2
			2.79	M8					1.9	M8		32	3.28	8.81	2.5	M8					2.5	M8		31	2.99	8.85	3.35	M8					2	M8			32	2.97	8.86	2.97	M8					2.5	M8		25
24	0.51	8.92	1.19	M8		29	0.7	8.92	1	M8		33	0.43	8.89	0.43	M8		33	0.71	8.85	0.71	M8		32	0.5	8.93	0.5	M8		33	0.87	8.87	0.37	M8			33	2.54	9.05	1.18	M8		32	0.49	8.95	0.49	M8		26
25	0.98	9.02				30	0.63	9.03				34	2.35	9.05				34	0.7	8.95				33	0.79	9.05				34	0.39	8.98											33	0.97	9.06
			0.05	F(6)A3BG(4)3					0.05	F(6)A3BG(4)3					0.45	F(6)A3BG(4)3																	0.5	F(6)A3BG(4)3
															0.15	A3F(3)1G(3)3					0.2	A3F(3)1G(3)3											0.2	A3F(3)1G(4)3
									0.45	A3F1G1Gal2					0.7	A3F1G1Gal2					0.8	A3F1G1Gal2					0.79	A3F1G1Gal2
															0.3	F(6)A2F2G2					0.5	F(6)A2F2G2					0.54	F(6)A2F2G2					0.2	F(6)A2F2G2												0.47	F(6)A2F2G2
			0.25	F(6)A4F1G2					0.2	F(6)A4F1G2					0.9	F(6)A4F1G2																	1	F(6)A4F1G2
26	1.9	9.14				31	2.48	9.15				35	2.01	9.19				35	1.98	9.1				34	1.31	9.17				35	2.2	9.1											34	0.47	9.23
									1	A4BG(4)3					1.54	A4BG(4)3																	2.3	A4BG(3)3
			1.3	F(6)A2BF2G2					1.11	F(6)A2BF2G2					1.1	F(6)A2BF2G2					1.18	F(6)A2BF2G2					1.2	F(6)A2BF2G2					1.5	F(6)A2BF2G2
			0.6	F(6)A3F2G1S(3)1
27	1.95	9.27	1.75	F(6)A4F3		32	2.12	9.28	1.7	F(6)A4F3		36	0.92	9.33	1.71	F(6)A4F3		36	2.08	9.21	2.08	F(6)A4F3		35	2.1	9.3	2.1	F(6)A4F3		36	1.98	9.23	1.7	F(6)A4F3			34	0.44	9.25				35	1.58	9.37				27
			0.2	A3BF2G1S(6,8)2					0.2	A3BF2G1S(6,8)2
															0.1	F(6)A3BG3GlcNAc2
28	0.89	9.41				33	0.67	9.42				37	1.04	9.4				37	0.98	9.35				36	1.5	9.44				37	0.74	9.37					35	1.45	9.4										28
																																								0.5	A4F2GalNAc3
																																														0.3	F(6)A3G2Gal2
			1	F(6)A2F2G2GalNAc1					1	F(6)A2F2G2GalNAc1					1.04	F(6)A2F2G2GalNAc1					0.98	F(6)A2F2G2GalNAc1					1	F(6)A2F2G2GalNAc1					1	F(6)A2F2G2GalNAc1												1	F(6)A2F(2,4)2G2GalNAc1
29	5.43	9.55	4.29	M9		34	5.23	9.55	4.9	M9		38	4.89	9.53	4	M9		38	4.81	9.47	4.66	M9		37	5.11	9.56	5.11	M9		38	5.89	9.49	5.4	M9			36	5.52	9.59	5.17	M9		36	4.93	9.58	4.31	M9		29
			1.03	A3G3S(6)1		35	2.19	9.65	1	A3G3S(6)1
30	3.13	9.65	1.5	A2G2S(3)2
			0.6	F(6)A2G2S(3,6)2
31	1.05	9.76				36	1.34	9.77				39	1.38	9.68				39	1.15	9.69				38	1.48	9.77				39	1.21	9.71											37	0.68	9.78
			1.27	A3F1G1Gal2GalNAc1					1.34	A3F1G1Gal2GalNAc1					1.38	A3F1G1Gal2GalNAc1					1.3	A3F1G1Gal2GalNAc1					1.48	A3F1G1Gal2GalNAc1												1.3	A3F1G1Gal2GalNAc1					1.3	A3F1G1Gal2GalNAc1
32	0.61	9.87	Not assigned			37	0.55	9.95				40	0.27	9.8				40	0.51	9.8				39	0.3	9.89				40	0.42	9.81											38	0.48	10.07
									0.55	A4G(3)4/A4G(4)4					0.8	A4G(3)4/A4G(4)4					0.51	A4G(3)4											0.9	A4G4
33	1.81	10.08	0.3	A4BG(4)4		38	1.04	10.08	0.3	A4BG(4)4		41	1.85	9.98	0.7	A4BG(4)4		41	0.59	9.95				40	1.03	10.03				41	0.43	9.95	0.5	A4BG(4)4			37	0.47	9.98										30
			0.3	F(6)A3F1G2Gal2					0.3	F(6)A3F1G2Gal2					0.29	F(6)A3F1G2Gal2					0.35	F(6)A3F1G2Gal2					0.33	F(6)A3F1G2Gal2
															0.6	F(6)A4F3GalNAc1					0.66	F(6)A4F3GalNAc1					0.6	F(6)A4F3GalNAc1					0.6	F(6)A4F3GalNAc1
																					0.55	A4BG2Gal2					0.4	A4BG2Gal2												0.47	A4BG2Gal2					0.48	A4BG2Gal2
			0.5	F(6)A2F2G2S(6)1					0.5	F(6)A2F2G2S(6)1
			1.1	A4BG3S(3)1
34	0.94	10.22				39	2.38	10.23	0.45	F(6)A4F3G(4)1		42	1.67	10.11	0.4	F(6)A4F3G(4)1		42	0.33	10.07				41	0.15	10.15				42	1.23	10.01	0.3	F(6)A4F3G(4)1			38	0.79	10.34				39	0.88	10.33				31
			0.94	F6)A3G2Lac2					1.24	F(6)A3G2Lac2					1	F(6)A3G2Lac2																	0.94	FA3G2Lac2
									0.35	F(6)A3F1G2Sg(3,8)2
35	0.85	10.28	0.3	F(6)A4G(4)4		40	0.52	10.38	0.3	F(6)A4G(4)4		43	1.13	10.27	0.95	F(6)A4G(4)4		43	1.4	10.15				42	0.61	10.3				43	2.46	10.16	1.5	F(6)A4G4															32
									0.4	F(6)A3BG2Lac2					0.65	F(6)A3BG2Lac2																	0.7	FA3BG2Lac2
																														44	0.48	10.31														0.5	F(6)A4F2GalNAc3
																		44	0.35	10.31				43	0.1	10.38
									0.1	F(6)A3BG3GlcNAc2S(6)1
36	0.44	10.54	0.6	F(6)A4F1G(3)3		41	0.6	10.57	0.6	F(6)A4F1G(3)3		44	0.65	10.47	0.68	F(6)A4F1G(3)3		45	0.83	10.48	0.83	F(6)A4F1G(3)3		44	0.45	10.56				45	0.76	10.51	0.76	F(6)A4F1G(3)3			39	0.35	10.52				40	0.36	10.62				33
37	0.54	10.73	0.54	A4G3GlcNAc3		42	0.86	10.68	0.5	A4G3GlcNAc3		45	0.46	10.58	0.46	A4G3GlcNAc3		46	1.07	10.76	0.5	A4G3GlcNAc3		45	0.57	10.75	0.45	A4G3GlcNAc3		46	0.34	10.59	0.5	A4G3GlcNAc3			40	0.39	10.77	1.53	A4G3GlcNAc3		41	0.42	10.86	0.42	A4G3GlcNAc3
38	2.28	10.92	0.78	F(6)A4G(4)3Lac1		43	1.2	10.84	0.7	F(6)A4G(4)3Lac1		46	1.26	10.73	0.7	F(6)A4G(4)3Lac1																	0.88	F(6)A4G(4)3Lac1
			1	F(6)A3G3S(3)2
			0.5	A4BG3Gal2					0.5	A4BG3Gal2					0.5	A4BG3Gal2
																					0.5	A4BG3GlcNAc3					0.45	A4BG3GlcNAc3												0.45	A4BG3GlcNAc3					0.39	A4BG3GlcNAc3
			0.1	M10					0.2	M10					0.15	M10					0.3	M10					0.33	M10					0.34	M10						0.21	M10					0.36	M10
						44	0.38	10.96				47	0.59	10.8				47	0.26	10.96	1.06	A4F3G(4)3		46	0.33	11.03	1.74	A4F3G(4)3		47	1.38	10.77					41	0.84	11.04	0.3	A2BF2G2Gal2		42	0.14	11.08
																														48	0.53	10.88
39	0.65	11.12	0.55	F(6)A4F3GalNAc3		45	1.36	11.14	0.5	F(6)A4F3GalNAc3		48	0.84	11.02	0.5	F(6)A4F3GalNAc3		48	0.58	11.05	0.5	F(6)A4F3GalNAc3		47	0.45	11.14	0.5	F(6)A4F3GalNAc3		49	0.69	11.06	0.53	F(6)A4F3GalNAc3			42	0.26	11.22				43	0.31	11.35				34
																																								0.8	A4BF2G2Gal3
																					0.8	F(6)A4G3GlcNAc3					1.53	F(6)A4G3GlcNAc3																		1.28	F(6)A4G3GlcNAc3
			0.1	F(6)A3BG3GlcNAc2S(3,6)2
40	0.79	11.28	0.25	F(6)A4BF4G1		46	0.55	11.31	0.5	F(6)A4BF4G1		49	1.34	11.28	0.55	F(6)A4BF4G1		49	0.86	11.3	0.56	F(6)A4BF4G1		48	1.23	11.36	0.5	F(6)A4BF4G1		50	0.39	11.24	0.55	F(6)A4BF4G1			43	0.66	11.58				44	0.34	11.55				35
41	0.45	11.39	0.69	F(6)A4G(4)4Gal1		47	0.83	11.4	0.8	F(6)A4G(4)4Gal1					0.85	F(6)A4G(4)4Gal1
			0.3	F(6)A2BF2G2Gal2					0.26	F(6)A2BF2G2Gal2					0.28	F(6)A2BF2G2Gal2					0.3	F(6)A2BF2G2Gal2					0.3	F(6)A2BF2G2Gal2																		0.3	F(6)A2BF2G2Gal2
42	1.02	11.5				48	0.96	11.5				50	0.32	11.35				50	0.34	11.42				49	0.35	11.5				51	0.85	11.33																	36
			0.72	A3F1G1Gal2S(3)2/A3F1G1Gal2S(6)2					0.46	A3F1G1Gal2S(6)2
									0.25	F(6)A3BG3S(6)2
43	1	11.62				49	0.64	11.7	0.2	A3F(3)1G(4)3S(6)2		51	0.47	11.47																							44	0.85	11.84										37
									0.44	A4BG3Lac1GlcNAc2		52	0.74	11.59	0.47	A4BG3Lac1GlcNAc2		51	0.38	11.6				50	0.26	11.67				52	0.4	11.39	0.4	A4BG3Lac1GlcNAc2
			1	F(6)A4F1G2S(6)2					0.91	F(6)A4F1G2S(6)2
			0.3	A4G4S(6)2					0.25	A4G4S(6)2
44	0.41	11.79	0.3	F(6)A3F1G2Sg(3,3,8)3		50	0.98	11.82				53	0.81	11.79				52	0.38	11.74				51	0.42	11.83				53	0.42	11.53											45	0.39	11.89
			0.11	A4F3G(3)4/A4F3G(4)4					0.98	A4F3G(3)4/A4F3G(4)4					1.72	A4F3G(3)4/A4F3G(4)4					0.76	A4F3G(3)4								54	0.38	11.62	1.65	A4F3G(4)4
45	1.35	12.02	0.4	F(6)A4F3G1Sg(3)1		51	0.91	12.05				54	0.91	11.99				53	0.55	11.97				52	1.02	12.03				55	0.43	11.74					45	0.97	12.05				46	0.8	12.09				38
46	1.51	12.21	0.3	F(6)A3BG3S(3,6,6)3		52	0.62	12.13				55	0.58	12.1				54	0.77	12.05										56	1.47	12.06
			0.4	A4BF3G3					0.4	A4BF3G3					0.48	A4BF3G3					1.45	A4BF3G3					1.43	A4BF3G3					0.47	A4BF3G3						1.43	A4BF3G3		47	0.58	12.36
			0.71	A4BG3S(6)1Sg(6)1		53	0.55	12.2	0.67	A4BG3S(6)1Sg(6)1														53	0.67	12.3
			0.1	F(6)A4F3G3					0.1	F(6)A4F3G3					0.1	F(6)A4F3G3					1.86	F(6)A4F3G3					1.9	F(6)A4F3G3					0.1	F(6)A4F3G3
																																	0.9	F(6)A4BF4G2
47	0.32	12.41	0.32	A4BG3Lac1GlcNAc2S(3)1		54	1.9	12.51				56	0.78	12.28				55	0.45	12.2										57	0.47	12.16
48	0.74	12.63	0.74	F(6)A3BG2Lac2S(3)2/F(6)A3BG2Lac2S(6)2					0.4	F(6)A3BG2Lac2S(6)2		57	0.46	12.57				56	0.26	12.49				54	0.24	12.46				58	0.28	12.34					46	0.94	13.2				48	0.89	12.53				39
	1.43	12.72	0.2	F(6)A4F1G3S(6)3					0.25	F(6)A4F1G3S(6)3		58	1.36	12.76										55	0.78	12.89				59	0.54	12.46
			1.23	F(6)A4F(2)3G(4)4					1.25	F(6)A4F(2)3G(4)4					1.8	F(6)A4F(2)3G(4)4																	1.8	F(6)A4F(2)3G(4)4
49	1.08	12.88	0.35	F(6)A3BG3Sg(6)2		55	1.06	12.9	0.3	F(6)A3BG3Sg(6)2								57	1.5	12.83										60	1.48	12.84
			0.25	A3F(3)1G(4)3S(6)2Sg(3)1
			0.3	A4BF3G(4)4					0.3	A4BF3G(4)4					0.8	A4BF3G(4)4																	0.8	A4BF3G4
50	0.39	13.04	0.39	A4G4S(3)4		56	0.48	13.06
																																														0.89	F(6)A4BF2G2Gal3
51	1.78	13.22	0.48	F(6)A4G(3)4Lac3/F(6)A4G(4)4Lac3		57	0.62	13.22	1.3	F(6)A4G(3)4Lac3/F(6)A4G(4)4Lac3		59	1.14	13.46	1.28	F(6)A4G(3)4Lac3/F(6)A4G(4)4Lac3					0.5	F(6)A4G4Lac3		56	0.11	13.26							1.35	F(6)A4G4Lac3
			0.2	F(6)A4BF4G1Sg(3)1
			1.1	A4BF3G3GalNAc2					1	A4BF3G3GalNAc2					1	A4BF3G3GalNAc2					1	A4BF3G3GalNAc2					1	A4BF3G3GalNAc2					1.05	A4BF3G3GalNAc2						0.94	A4BF3G3GalNAc2					1.14	A4BF3G3GalNAc2
51a	0.35	13.54				58	1.42	13.56										58	0.51	13.41				57	0.49	13.45				61	0.42	13.46
52	0.83	13.83	0.83	F(6)A4G4S(6)4					0.8	F(6)A4G4S(6)4														58	0.27	13.79				62	0.39	13.67
									0.6	F(6)A4F3G4S(6)1
									0.6	A4F3G4S(6)3
53	0.83	13.89	0.4	A4BG4S(6)3		59	0.73	14.21	0.4	A4BG4S(6)3		60	0.62	14
54	1.33	14.65	1.76	A4F3G4S(6)4/A4F3G4S(3,6,6,6)4/A4F3G4S(3)4					0.33	A4F3G4S(6)4								59	0.39	14.12										63	0.52	14.13
						60	0.64	14.52				61	0.12	14.51																							47	0.25	14.95										40
55	0.25	14.9	0.8	F(6)A4BF4G2Gal3					0.89	F(6)A4BF4G2Gal3		62	0.52	14.77	0.82	F(6)A4BF4G2Gal3		60	0.48		0.87	F(6)A4BF4G2Gal3		59	0.52		0.9	F(6)A4BF4G2Gal3		64	0.26	15
												63	0.05																								48	0.26					49	0.31
56	1.55		0.6	F(6)A4F3G4S(3,3,6)3		61	0.83					64	0.25																								49	0.49											41
			0.95	F(6)A4G4Lac3S(3)2								65	0.38											60	0.24					65	0.64												50	0.25
												66	0.19											61	0.27																		51	0.32
57	0.41		0.41	A2G2S(6,6,8,8)4		62	0.51		0.4	A2G2S(6,6,8,8)4		67	0.12					61	0.55					62	0.2
58	0.37		0.37	F(6)A4F3GalNAc1S(6,8,8,8)4		63	0.52		0.51	F(6)A4F3GalNAc1S(6,8,8,8)4
59	0.53		0.53	A4BF3G4S(6)4					0.52	A4BF3G4S(6)4																											50	0.08
59a	0.01							Total	96.58					Total	96.51					Total	98.69					Total	99.65					Total	99.1						Total	97.29					Total	97.04
		Total	96.8
[truncated: 31 more columns]

## Sheet: Table S7.4 PDStr GlycanTraits
Major Glycans Only	Striatum/PD												TABLE USED TO COMPARE/CALCULATE THE STATS BETWEEN INDIVIDUAL PATIENTS DATA
Peak number	Major Glycan	Other possible structures	Other comments
						GROUP	HEADINGS	DESCRIPTION	FORMULA	VALUES			Derived Traits	Charge analysis	N1	The percentage of total neutral glycans in total glycans	SUM(GP1:19,GP21:29,GP31,GP34:37,GP39:41,GP48,GP51,GP55)	77.69
1	M3				Initial Profile	Glycan Peaks	GP1	The percentage of M3 (major glycan) in total glycans	GP1	0.37					STotal	The percentage of total sialylated glycans in total glycans	SUM(GP20,GP30,GP33,GP38,GP42:47,GP49:50,GP52:54,GP56:59)	21.06
2	F(6)M3	M3B/A1					GP2	The percentage of FM3 glycan in total glycans	GP2	1.53					S1	The percentage of mono-sialylated glycans in total glycans	SUM(GP20,GP33,GP45,GP47)	4.38
3	M4						GP3	The percentage of M4 glycan in total glycans	GP3	0.46					S2	The percentage of di-sialylated glycans in total glycans	SUM(GP30,GP38,GP42:43,GP46,GP49,GP56)	11.57
4	F(6)A1	A1B/A2					GP4	The percentage of FA1 glycan in total glycans	GP4	0.53					S3	The percentage of tri-sialylated glycans in total glycans	SUM(GP44,GP53)	1.24
5	A2B						GP5	The percentage of A2B glycan in total glycans	GP5	0.2					S4	The percentage of tetra-sialylated glycans in total glycans	SUM(GP50,GP52,GP54,GP57:59)	3.87
6	A3	M4A1/ FA1B/ FA2/ M4A1B					GP6	The percentage of A3 glycan in total glycans	GP6	2.53					Phos	The percentage of phosphorylated glycans in total glycans	ND	ND
7	F(6)A3 (M5)	M5/ FA2B/A1BG1/ A2G1/ FM4A1/ M4A2					GP7	The percentage of FA3 glycan in total glycans	GP7	21.09					SAc	The percentage of acetylated charged species	ND	ND
8	F(6)M4A1B	A4/ M5A1/ FA3B					GP8	The percentage of FM4A1B glycan in total glycans	GP8	1.19					Total charged species	The percentage of total charged species in total glycans	SUM(GP20,GP30,GP33,GP38,GP42:47,GP49:50,GP52:54,GP56:59)	21.06
9	A4B						GP9	The percentage of A4B glycan in total glycans	GP9	0.16					Poly	The percentage of polysialic acids in total glycans	SUM(GP42,GP44,GP57:58)	1.19
10	F(6)A4	FA2GalNAc2					GP10	The percentage of FA4 glycan in total glycans	GP10	1.16				Branching	A1	The percentage of monoantennary glycans in total glycans	SUM(GP4)	0.53
11	M6	A3F1G1/FA4B/ FM5A1/A2G2/A1BG1Gal1					GP11	The percentage of M6 glycan in total glycans	GP11	5.13					A1B	The percentage of bisecting monoantennary glycans in total glycans	ND	ND
12	M5A2						GP12	The percentage of M5A2 glycan in total glycans	GP12	0.43					A2	The percentage of biantennary glycans in total glycans	SUM(GP13,GP20,GP28,GP30,GP57)	6.15
13	F(6)A2F1G(4)1	FA2BG1					GP13	The percentage of FA2F1G1 glycan in total glycans	GP13	0.82					A2B	The percentage of bisecting diantennary glycans in total glycans	SUM(GP5,GP15/2,GP26)	4.09
14	M7	FA2G(4)2					GP14	The percentage of M7 glycan in total glycans	GP14	1.84					A3	The percentage of triantennary glycans in total glycans	SUM(GP6,GP7/2,GP15/2,GP16,GP19,GP31,GP34,GP38,GP42,GP44)	23.725
15	F(6)A3F1G1/F(6)A2BF1G1	FA2BF1G1/FM5A2					GP15	The percentage of FA2BF1G1/FA3F1G1 glycan in total glycans	GP15	3.98					A3B	The percentage of bisecting triantennary glycans in total glycans	SUM(GP21:22, GP49)	2.72
16	F(6)A3F1G1	M7/A4F1GalNAc1/ FA4F1					GP16	The percentage of FA3F1G1 glycan in total glycans	GP16	1.55					A4	The percentage of tetraantennary glycans in total glycans	SUM(GP10,GP25,GP27,GP35:37,GP39,GP41,GP43,GP45,GP48,GP50,GP52,GP54,GP56,GP58)	16.01
17	M7	FA4G1GlcNAc1					GP17	The percentage of M7 glycan in total glycans	GP17	4.42					A4B	The percentage of bisecting tetraantennary glycans in total glycans	SUM(GP9,GP33,GP40,GP46:47,GP51,GP53,GP55,GP59)	8.34
18	F(6)A4GalNAc2	M7/FA4GalNAc2					GP18	The percentage of FA4GalNAc2 glycan in total glycans	GP18	1.03				Bisecting	Bisecting (A1B, A2B, A3B, A4B)		SUM(GP5,GP8:9,GP15/2,GP21:22,GP26,GP33,GP40,GP46,GP47,GP49,GP51,GP53,GP55,GP59)	16.34
19	A3F3	FA3F2G1					GP19	The percentage of A3F3 glycan in total glycans	GP19	1.41				Oligomannose	Total oligomannose	The percentage of oligomannose structures in total glycans	SUM(1:3,GP8,GP11:12,GP14,GP17,GP23:24,GP29,GP7/4)	30.8825
20	A2G2S(3)1						GP20	The percentage of A2G2S1 glycan in total glycans	GP20	0.9					Lower order oligomannose	The percentage of oligomannose structures from M1-M5 in total glycans	SUM(1:3,GP8,GP7/4,GP12)	9.2525
21	F(6)A3BF1G(4)1						GP21	The percentage of FA3BF1G1 glycan in total glycans	GP21	1.12					Higher order oligomannose	The percentage of oligomannose structures from M6-M11 in total glycans	SUM(GP11,GP14,GP17,GP23:24,GP29)	21.63
22	A3BG(3)3/A3BG(3)3						GP22	The percentage of A3BG3 glycan in total glycans	GP22	0.52				Hybrid	Total hybrid glycans	The percentage of hybrid structures in total glycans	SUM(GP8,GP12)	1.62
23	M8	FA3G3					GP23	The percentage of M8 glycan in total glycans	GP23	4.3				Galactosylation	G0	The percentage of agalactosylated glycans in total glycans	SUM(GP1:12,GP14,GP17:19,GP23:24,GP27,GP29,GP39,GP58)	56.69
24	M8						GP24	The percentage of M8 glycan in total glycans	GP24	0.51					G1	The percentage of monogalactosylated glycans in total glycans	SUM(GP13,GP15:16,GP21,GP31,GP40,GP42,GP45)	11.68
25	F(6)A4F1G2	FA4F1G2					GP25	The percentage of FA4F1G2 glycan in total glycans	GP25	0.98					G2	The percentage of digalactosylated glycans in total glycans	SUM(GP20,GP25,GP26,GP28,GP30,GP34,GP43:44,GP55,GP57)	10.81
26	F(6)A2BF2G2	FA3F2G1S1					GP26	The percentage of FA2BF2G2 glycan in total glycans	GP26	1.9					G3	The percentage of trigalactosylated glycans in total glycans	SUM(GP22,GP33,GP36:38,GP46:47,GP49,GP51)	10.63
27	F(6)A4F3	A3BF2G1S(6,6)2					GP27	The percentage of FA4F3 glycan in total glycans	GP27	1.95					G4	The percentage of tetragalactosylated glycans in total glycans	SUM(GP35,GP41,GP48,GP50,GP52,GP53,GP54,GP56,GP59)	8.94
28	F(6)A2F2G2GalNAc1						GP28	The percentage of FA2F2G2GalNAc1 glycan in total glycans	GP28	0.89					G0/G1	The ratio of agalactosylated glycans to monoglaactosylated glycans	G0/G1	4.8536
29	M9	A3G3S(6)1					GP29	The percentage of M9 glycan in total glycans	GP29	5.43					G0/G2	The ratio of agalactosylated glycans to diglaactosylated glycans	G0/G2	5.24422
30	A2G2S(3)2	FA2G2S(6,3)2					GP30	The percentage of A2G2S2 glycan in total glycans	GP30	3.13				Core fucosylation	CoreFTotal	The percentage of core fucosylated glycans in total glycans	SUM(GP2,GP4,GP7/2,GP8,GP10,GP13,GP15:16,GP18,GP21,GP25:28,GP34:36,GP38:41,GP43:45,GP48:49,GP52,GP55:56,GP58)	44.585
31	A3F1G1Gal2GalNAc1						GP31	The percentage of A3F1G1Gal2GalNAc1 glycan in total glycans	GP31	1.05					FG0	The percentage of core fucosylated agalactosylated structures in total glycans	SUM(GP2,GP4,GP7/2,GP8,GP10,GP18,GP27,GP39,GP58)	18.955
32	N/A						GP32	N/A	GP32	0.61					FG1	The percentage of core fucosylated monogalactosylated structures in total glycans	SUM(GP13,GP15:16,GP21,GP40,GP45)	9.61
33	A4BG3S(3)1	A4BG4/FA3F1G2Gal2/A4BG3S(3)1					GP33	The percentage of A4BG3S1 glycan in total glycans	GP33	1.81					FG2	The percentage of core fucosylated digalactosylated structures in total glycans	SUM(GP25:26,GP28,GP34,GP43:44,GP55)	6.37
34	F6)A3G2Lac2						GP34	The percentage of FA3G2Lac2 glycan in total glycans	GP34	0.94					FG3	The percentage of core fucosylated trigalactosylated structures in total glycans	SUM(GP36,GP38,GP49)	3.8
35	F(6)A4G(4)4						GP35	The percentage of FA4G4 glycan in total glycans	GP35	0.85					FG4	The percentage of core fucosylated tetragalactosylated structures in total glycans	SUM(GP35,GP41,GP48,GP52,GP56)	5.85
36	F(6)A4F1G(3)3						GP36	The percentage of FA4F1G3 glycan in total glycans	GP36	0.44					Hybrid glycans	The percentage of core fucosylated hybrid structures in total glycans	GP8	1.19
37	A4G3GlcNAc3						GP37	The percentage of A4G3GlcNAc3 glycan in total glycans	GP37	0.54				Outer arm fucosylation	Outer armFTotal	The percentage of outer arm fucosylated glycans in total glycans	SUM(GP13,GP15:16,GP19,GP21,GP25:28,GP31,GP36,GP39:40,GP42:45,GP48,GP51,GP54:55,GP58:59)	28.1
38	F(6)A3G3S(3)2	F(6)A4G(4)3Lac1/A4BG3Gal2/M10					GP38	The percentage of FA3G3S2 glycan in total glycans	GP38	2.28					Hybrid glycans	The percentage of hybrid (oligomannose and complex glycans) outer arm fucosylated structures in total glycans	ND	ND
39	F(6)A4F3GalNAc3	F(6)A3BG3GlcNAc2S(6,3)2					GP39	The percentage of FA4F3GalNAc3 glycan in total glycans	GP39	0.65				Alpha galactosylation	αGal	The percentage of α-galactosylated glycans in total glycans	SUM(GP31,GP41:42,GP55)	2.77
40	F(6)A4BF4G1						GP40	The percentage of FA4BF4G1 glycan in total glycans	GP40	0.79				N-acetylgalactosamine	GalNAc	The percentage of N-acetylgalactosimined structures in total glycans	SUM(GP18,GP28,GP31,GP39,GP51,GP58)	6.12
41	F(6)A4G(4)4Gal1	F(6)A2BF2G2Gal2					GP41	The percentage of FA4G4Gal1 glycan in total glycans	GP41	0.45				Lac	Total Lac structures	The percentage of structures with Lac in total glycans	SUM(GP34,GP47,GP56)	2.81
42	A3F1G1Gal2S(3)2/A3F1G1Gal2S(6)2						GP42	The percentage of A3F1G1Gal2S2 glycan in total glycans	GP42	1.02
43	F(6)A4F1G2S(6)2	A4G4S(6,6)2					GP43	The percentage of FA4F1G2S2 glycan in total glycans	GP43	1			*percentages are based on the pooled profile that was ran while doing the exoglycosidase diggestions. When the profiles were ran individually, the relative abundances of each trait differs between groups and regions.
44	F(6)A3F1G2Sg(3,3,8)3	A4F3G(3)4					GP44	The percentage of FA3F1G2Sg3 glycan in total glycans	GP44	0.41
45	F(6)A4F3G1Sg(3)1						GP45	The percentage of FA4F3G1Sg1 glycan in total glycans	GP45	1.35
46	A4BG3S(6)1Sg(6)1	F(6)A3BG3S(3,6,6)3/A4BF3G3/F(6)A4F3G3					GP46	The percentage of A4BG3S1Sg1 glycan in total glycans	GP46	1.51
47	A4BG3Lac1GlcNAc2S(3)1						GP47	The percentage of A4BG3Lac1GlcNAc2S1 glycan in total glycans	GP47	0.32
48	F(6)A4F(2)3G(4)4	F(6)A3BG2Lac2S(6,6)2/F(6)A3BG2Lac2S(3,3)2/F(6)A4F1G3S(6,6,6)3					GP48	The percentage of FA4F3G4 glycan in total glycans	GP48	2.17
49	F(6)A3BG3Sg(6)2	A4BF3G(4)4/A3F(3)1G(4)3S(6)2Sg(3)1					GP49	The percentage of FA3BG3Sg2 glycan in total glycans	GP49	1.08
50	A4G4S(3)4						GP50	The percentage of A4G4S4 glycan in total glycans	GP50	0.39
51	A4BF3G3GalNAc2	F(6)A4G(4)4Lac3/F(6)A4G(3)4Lac3/F(6)A4BF4G1Sg(3)1					GP51	The percentage of A4BF3G3GalNAc2 glycan in total glycans	GP51	2.13
52	F(6)A4G4S(6)4						GP52	The percentage of FA4G4S4 glycan in total glycans	GP52	0.83
53	A4BG4S(6)3						GP53	The percentage of A4BG4S3 glycan in total glycans	GP53	0.83
54	A4F3G4S(3)4/A4F3G4S(3,6,6,6)4/A4F3G4S(6)4						GP54	The percentage of A4F3G4S4 glycan in total glycans	GP54	1.33
55	F(6)A4BF4G2Gal3						GP55	The percentage of FA4BF4G2Gal3 glycan in total glycans	GP55	0.25
56	F(6)A4G4Lac3S(3)2	F(6)A4F3G4S(3,3,6)3					GP56	The percentage of FA4G4Lac3S2 glycan in total glycans	GP56	1.55
57	A2G2S(6,6,8,8)4						GP57	The percentage of A2G2S4 glycan in total glycans	GP57	0.41
58	F(6)A4F3GalNAc1S(6,8,8,8)4						GP58	The percentage of FA4F3GalNAc1S4 glycan in total glycans	GP58	0.37
59	A4BF3G4S(6)4						GP59	The percentage of A4BF3G4S4 glycan in total glycans	GP59	0.54
							GPTotal	The sum of total glycans	SUM (GP1:GP59)	99.36

## Sheet: Table S7.5 Ctrl Nigra
FINAL PEAK NUMBERS	UND					NAN1						ABS						ABS+SPG						ABS+BTG						ABS+CBG						ABS+BTG+BKF						ABS+BTG+AMF						ABS+BTG+AMF+BKF+GUH
Structures very clear in MS
FINAL PEAK NUMBERS (for publication)
	% Area	GU					% Area	GU					% Area	GU					% Area	GU					% Area	GU					% Area	GU					% Area	GU					% Area	GU					% Area
																														1	0.45					1	0.18											1	0.17
	0.57					1	0.57					1	0.6					1	1					1	0.57					2	0.58											1	0.59
	0.01					2	0.01					2	0.02											2	0.01					3	0.14											2	0.01
	0.12	4.15				3	0.12	4.14				3	0.19	4.14				2	0.36	4.11				3	0.12	4.14				4	0.07	4.19				2	0.13	4.15				3	0.12	4.14				2	0.29
1	0.49	4.27	0.49	M3		4	0.47	4.26	0.47	M3		4	0.51	4.25	0.51	M3		3	0.57	4.23	0.57	M3		4	0.52	4.27	0.52	M3		5	0.54	4.27	0.54	M3		3	1.99	4.28	1.99	M3		4	0.48	4.27	0.48	M3		3	52.09
						5	0.01	4.5										4	0.02	4.45																												4	0.61
2	1.59	4.74	1.4	F(6)M3		6	1.62	4.73	1.4	F(6)M3		5	1.63	4.71	1.4	F(6)M3		5	1.96	4.69	1.4	F(6)M3		5	1.81	4.74	1.47	F(6)M3		6	1.73	4.74	1.4	F(6)M3		4	0.07	4.63				5	1.82	4.74	1.4	F(6)M3		5	0.08
			0.09	M3B					0.12	M3B					0.13	M3B					0.46	M3B					0.24	M3B					0.23	M3B		5	1.11	4.84	0.61	M3B					0.32	M3B
			0.1	A1					0.1	A1					0.1	A1					0.1	A1					0.1	A1					0.1	A1					0.5	A1					0.1	A1		6	0.2
2a	0.11	4.91				7	0.11	4.89				6	0.15	4.91				6	0.34	4.79				6	0.1	4.9				7	0.27	4.9				6	0.03	5				6	0.09	4.91				7	0.18
3	0.42	5.1	0.42	M4		8	0.42	5.1	0.42	M4		7	0.41	5.1	0.41	M4		7	0.47	5.06	0.47	M4		7	0.44	5.11	0.44	M4		8	0.43	5.1	0.43	M4		7	0.49	5.12	0.49	M4		7	0.45	5.11	0.54	M4		8	3.05
4	0.51	5.3	0.49	F(6)A1		9	0.48	5.3	0.46	F(6)A1		8	0.47	5.27	0.45	F(6)A1		8	4.37	5.32	0.4	F(6)A1		8	4.82	5.37	0.4	F(6)A1		9	0.53	5.3	0.51	F(6)A1		8	10.39	5.39				8	5.36	5.38	0.4	F(6)A1		9	0.33
			0.01	A1B					0.01	A1B					0.01	A1B					1.3	A1B					1.3	A1B					0.01	A1B					2.6	A1B					1.3	A1B
			0.01	A2					0.01	A2					0.01	A2					3.74	A2					3.8	A2					0.01	A2					7.79	A2					3.7	A2		10	0.73
5	0.32	5.63	0.32	M4A1		10	0.31	5.63	0.31	M4A1		9	0.34	5.64	0.34	M4A1		9	0.45	5.56	0.45	M4A1		9	0.36	5.65	0.5	M4A1		10	0.42	5.63	0.42	M4A1		9	1.06	5.67	1.06	M4A1		9	0.44	5.66	0.44	M4A1		11	0.43
6	2.29	5.82	0.5	A3		11	2.34	5.81	0.4	A3		10	2.28	5.79	0.5	A3		10	5.21	5.79	0.8	A3		10	6.22	5.85	0.85	A3		11	2.42	5.81	0.5	A3		10	15.71	5.78	16	A3		10	9.34	5.85	2	A3		12	0.37
			0.6	F(6)A1B					0.65	F(6)A1B					0.6	F(6)A1B					1	F(6)A1B					1.5	F(6)A1B					0.6	F(6)A1B											1	F(6)A1B
			1.04	F(6)A2					1.09	F(6)A2					1.03	F(6)A2					3.1	F(6)A2					3.75	F(6)A2					1.22	F(6)A2											4	F(6)A2
																																							2	A2B
			0.15	M4A1B					0.2	M4A1B					0.15	M4A1B					0.1	M4A1B					0.15	M4A1B					0.1	M4A1B		11	0.52	6.01	0.52	M4A1B					0.2	M4A1B		13	13.91
7	18.92	6.18	4.45	M5		12	19.18	6.17	4.5	M5		11	18.31	6.17	4.5	M5		11	20.93	6.12	5	M5		11	23.41	6.18	4.5	M5		12	18.33	6.16	4.5	M5		12	16.43	6.18	4.5	M5		11	28.52	6.22	4.5	M5
			0.3	A3B					0.38	A3B					0.4	A3B					0.7	A3B					2	A3B					0.4	A3B					3	A3B					2.3	A3B
			0.5	F(6)A2B					0.5	F(6)A2B					0.5	F(6)A2B					0.8	F(6)A2B					1.4	F(6)A2B					0.5	F(6)A2B											2	F(6)A2B
			10.1	F(6)A3					11	F(6)A3					10.21	F(6)A3					12.5	F(6)A3					13.5	F(6)A3					10.13	F(6)A3											17.1	F(6)A3
			1.3	A1BG(3)1/A1B(4)1					1.3	A1BG(3)1/A1B(4)1					1.3	A1BG(3)1/A1B(4)1					0.01	A1BG(3)1											1.3	A1BG1
			0.9	A2G(4)1/A2G(3)1					0.9	A2G(4)1/A2G(3)1					0.8	A2G(4)1/A2G(3)1					0.1	A2G(3)1											0.9	A2G1
			0.5	F(6)M4A1					0.5	F(6)M4A1					0.5	F(6)M4A1					0.6	F(6)M4A1					0.6	F(6)M4A1					0.5	F(6)M4A1											0.5	F(6)M4A1
			0.1	M4A2					0.1	M4A2					0.1	M4A2					0.1	M4A2					0.1	M4A2					0.1	M4A2					0.5	M4A2					0.1	M4A2
																																							0.4	A3GalNAc1
																																							0.01	A2F1G1
7a	0.09	6.4	junk?			13	0.12	6.37	junk?			12	0.19	6.42	junk?			12	0.15	6.35				12	0.11	6.42				13	0.37	6.33				13	0.07	6.4				12	4.91	6.57				14	0.33
8	1.16	6.64	0.4	A4		14	1.46	6.63	0.29	A4		13	1.8	6.64	0.33	A4		13	0.25	6.41	2.12	A4		13	2.01	6.56	2.4	A4		14	1.84	6.62	0.45	A4		14	4.99	6.57	10.51	A4					5.77	A4		15	1.86
			0.2	F(6)M5					0.15	F(6)M5					0.2	F(6)M5		14	1	6.51	0.25	F(6)M5					0.22	F(6)M5					0.25	F(6)M5											0.2	F(6)M5
			0.5	F(6)M4A1B					0.45	F(6)M4A1B					0.5	F(6)M4A1B					0.5	F(6)M4A1B					0.5	F(6)M4A1B					0.55	F(6)M4A1B											0.5	F(6)M4A1B
																																							0.2	A2GalNAc2
																		15	1.6	6.58				14	1.21	6.64										15	0.92	6.66				13	1.42	6.65
																					0.79	F(6)A3B					0.9	F(6)A3B																	1.8	F(6)A3B
			0.01	A3F1					0.01	A3F1					0.01	A3F1					0.01	A3F1					0.01	A3F1					0.01	A3F1
			0.3	F(6)M4A2					0.25	F(6)M4A2					0.3	F(6)M4A2					0.25	F(6)M4A2					0.3	F(6)M4A2					0.3	F(6)M4A2											0.2	F(6)M4A2
			0.2	M5A1					0.2	M5A1					0.2	M5A1					0.2	M5A1					0.25	M5A1					0.25	M5A1					1	M5A1					0.2	M5A1
			0.32	F(6)A3GalNAc1					0.4	F(6)A3GalNAc1					0.4	F(6)A3GalNAc1					0.35	F(6)A3GalNAc1					0.4	F(6)A3GalNAc1					0.4	F(6)A3GalNAc1											0.4	F(6)A3GalNAc1
																																							0.4	A4GalNAc1
9	0.15	6.81				15	0.27	6.8				14	0.39	6.78				16	0.26	6.7				15	0.23	6.77				15	0.45	6.79				16	1.1	6.82				14	0.43	6.78				16	0.11
			0.15	A4B					0.1	A4B					0.25	A4B					0.44	A4B					1.2	A4B					0.2	A4B					3.6	A4B					2.8	A4B
10	1.08	6.93	1	F(6)A4		16	1.56	6.92	1	F(6)A4		15	1.88	6.92	1	F(6)A4		17	2.3	6.87	1.4	F(6)A4		16	3.31	6.94	2.12	F(6)A4		16	1.83	6.91	1	F(6)A4		17	0.28	6.95				15	6.99	6.96	5.1	F(6)A4		17	4.78
			0.2	F(6)A2GalNAc2					0.2	F(6)A2GalNAc2					0.2	F(6)A2GalNAc2					0.2	F(6)A2GalNAc2					0.2	F(6)A2GalNAc2					0.2	F(6)A2GalNAc2											0.2	F(6)A2GalNAc2
									0.01	F(6)A2F(3)1G1					0.02	F(6)A2F(3)1G1					0.02	F(6)A2F(3)1G1					0.02	F(6)A2F(3)1G1					0.02	F(6)A2F(3)1G1
			0.01	F(6)A1BG(3)1/F(6)A1BG(4)1					0.2	F(6)A1BG(3)1/F(6)A1BG(4)1					0.3	F(6)A1BG(3)1/F(6)A1BG(4)1					0.3	F(6)A1BG(3)1											0.45	F(6)A1BG1
			0.01	F(6)A2G(3)1/F(6)A2G(4)1					0.1	F(6)A2G(3)1/F(6)A2G(4)1					0.2	F(6)A2G(3)1/F(6)A2G(4)1					0.2	F(6)A2G(3)1											0.41	F(6)A2G1
																																							0.96	A3BF1
11	5.81	7.08	4.85	M6		17	6.28	7.07	4.9	M6		16	4.78	7.08	5	M6		18	6.06	7.02	4.9	M6		17	6.34	7.09	5	M6		17	5.17	7.06	4	M6		18	7.3	7.1	4.79	M6		16	5.47	7.1	4.67	M6
			0.15	A4F(2)1					0.15	A4F(2)1					0.2	A4F(2)1					0.2	A4F(2)1					0.2	A4F(2)1					0.2	A4F(2)1											0.8	A4F(2)1
			0.1	A3F1G1					0.1	A3F1G1					0.6	A3F1G1					0.95	A3F1G1					1	A3F1G1					1.8	A3F1G1					1.81	A3F1G1
												17	4.75	7.15																18	4.52	7.16										17	1.32	7.2
			0.7	F(6)M5A1					0.7	F(6)M5A1					0.8	F(6)M5A1					0.62	F(6)M5A1					0.67	F(6)M5A1					0.8	F(6)M5A1											0.7	F(6)M5A1
			0.01	A2G(4)2					0.65	A2G(4)2					2.93	A2G(4)2																	2.89	A2G2
																																													0.62	F(6)A4GalNAc1
12	0.35	7.28	0.35	M5A2		18	0.56	7.28	0.56	M5A2		18	0.51	7.27	0.51	M5A2		19	1.11	7.24	0.5	M5A2		18	0.46	7.28	0.46	M5A2		19	0.75	7.28	0.5	M5A2		19	2.21	7.29	2	M5A2		18	0.42	7.3	0.42	M5A2		18	3.08
13	0.68	7.38				19	0.91	7.37				19	0.93	7.36				20	0.77	7.31				19	0.53	7.39				20	0.94	7.35				20	1.16	7.4				19	0.41	7.41
			0.68	F(6)A2BG(3)1/F(6)A2BG(4)1					0.91	F(6)A2BG(3)1/F(6)A2BG(4)1					0.93	F(6)A2BG(3)1/F(6)A2BG(4)1					0.77	F(6)A2BG(3)1											0.94	F(6)A2BG1
																																							0.2	A3BF2G1
14	2.02	7.56	0.01	F(6)A3BF1		20	2.14	7.55	0.01	F(6)A3BF1		20	0.87	7.43	0.01	F(6)A3BF1		21	1.61	7.43	0.9	F(6)A3BF1		20	1.81	7.49	0.9	F(6)A3BF1		21	0.7	7.47	0.01	F(6)A3BF1		21	0.53	7.44				20	0.51	7.5
			0.2	A4F1					0.2	A4F1					0.2	A4F1					0.2	A4F1					0.2	A4F1					0.2	A4F1					1.3	A4F1
			0.1	A3F2					0.1	A3F2					0.1	A3F2					0.1	A3F2					0.1	A3F2					0.1	A3F2					0.15	A3F2
			0.24	F(6)A4B					0.2	F(6)A4B					0.26	F(6)A4B					0.2	F(6)A4B					0.3	F(6)A4B					0.24	F(6)A4B											1.46	F(6)A4B
			0.01	A3F1G1Gal1					0.3	A3F1G1Gal1					0.3	A3F1G1Gal1					0.2	A3F1G1Gal1					0.3	A3F1G1Gal1											0.2	A3F1G1Gal1					0.5	A3F1G1Gal1
			0.2	A4F1GalNAc1					0.2	A4F1GalNAc1					0.3	A4F1GalNAc1					0.2	A4F1GalNAc1					0.4	A4F1GalNAc1					0.4	A4F1GalNAc1					1.2	A4F1GalNAc1					0.4	A4F1GalNAc1
			0.55	M7					0.4	M7		21	2.78	7.55	0.5	M7		22	1.25	7.49	0.45	M7		21	1.22	7.56	0.83	M7		22	3.1	7.57	0.4	M7		22	0.93	7.53	0.4	M7		21	0.74	7.57	0.4	M7
																																							0.4	A4G1GlcNAc1
			0.01	F(6)A2G(3)2/F(6)A2G(4)2					0.03	F(6)A2G(3)2/F(6)A2G(4)2					1.28	F(6)A2G(3)2/F(6)A2G(4)2					0.4	F(6)A2G(3)2											2	F(6)A2G2
			0.7	A3BG(3)2/A3BG(4)2					0.7	A3BG(3)2/A3BG(4)2					0.7	A3BG(3)2/A3BG(4)2					0.4	A3BG(3)2											1	A3BG2
15	3.37	7.69	0.8	F(6)A4F(2)1		21	3.65	7.68	0.8	F(6)A4F(2)1		22	3.68	7.65	0.65	F(6)A4F(2)1		23	4.42	7.63	0.7	F(6)A4F(2)1		22	3.44	7.69	0.63	F(6)A4F(2)1		23	4.16	7.67	0.7	F(6)A4F(2)1		23	1.31	7.58				22	1.52	7.71	0.6	F(6)A4F(2)1
			0.57	F(6)A3F1G1					0.55	F(6)A3F1G1					1.08	F(6)A3F1G1					1.3	F(6)A3F1G1					1.3	F(6)A3F1G1					1.26	F(6)A3F1G1
			0.5	F(6)A2BF1G1					0.5	F(6)A2BF1G1					0.5	F(6)A2BF1G1					0.5	F(6)A2BF1G1					0.5	F(6)A2BF1G1					0.5	F(6)A2BF1G1
			1.5	F(6)M5A2					1.55	F(6)M5A2					1.45	F(6)M5A2					1.5	F(6)M5A2					1.4	F(6)M5A2					1.4	F(6)M5A2											1.5	F(6)M5A2
16	1.36	7.8	0.55	M7		22	1.35	7.79	0.7	M7		23	1.45	7.75	0.75	M7		24	1.55	7.74	0.85	M7		23	2.54	7.81	0.8	M7		24	1.4	7.78	0.6	M7		24	0.62	7.78	0.9	M7		23	0.88	7.83	0.58	M7		19	1.44
			0.05	F(6)A2BF2					0.05	F(6)A2BF2					0.05	F(6)A2BF2					0.1	F(6)A2BF2					0.1	F(6)A2BF2					0.05	F(6)A2BF2
			0.3	F(6)A3F2					0.3	F(6)A3F2					0.25	F(6)A3F2					0.35	F(6)A3F2					0.39	F(6)A3F2					0.3	F(6)A3F2
															0.45	A3BF2G1					0.67	A3BF2G1					0.45	A3BF2G1					0.4	A3BF2G1
																																	0.5	F(6)A3G2
												24	0.76	7.79				25	0.87	7.8										25	0.42	7.85
			0.16	F(6)A3F1G1					0.25	F(6)A3F1G1					0.2	F(6)A3F1G1					0.47	F(6)A3F1G1					0.5	F(6)A3F1G1					0.3	F(6)A3F1G1
			0.3	A3F1G1GalNAc1					0.3	A3F1G1GalNAc1					0.3	A3F1G1GalNAc1					0.4	A3F1G1GalNAc1					0.3	A3F1G1GalNAc1					0.3	A3F1G1GalNAc1					0.3	A3F1G1GalNAc1					0.3	A3F1G1GalNAc1
17	4.68	7.98	3.68	M7		23	4.98	7.97	4.28	M7		25	4.58	7.96	4	M7		26	4.72	7.91	3	M7		24	5.14	7.99	3.24	M7		26	4.49	7.95	3.1	M7		25	2.82	7.94	2.53	M7		24	4.33	8	3.93	M7		20	3.69
			0.5	F(6)A4G1GlcNAc1					0.5	F(6)A4G1GlcNAc1					0.64	F(6)A4G1GlcNAc1					0.4	F(6)A4G1GlcNAc1					0.4	F(6)A4G1GlcNAc1					0.56	F(6)A4G1GlcNAc1											0.4	F(6)A4G1GlcNAc1
															0.2	F(6)A3F1G(4)2																	0.2	F(6)A3F1G(4)2		26	3.31	7.99
																					0.8	A4F2					1.5	A4F2
																					0.7	F(6)A4F1					0.52	F(6)A4F1																	0.47	F(6)A4F1
			0.3	F(6)A1BG1S(3)1/F(6)A1BG1S(6)1					0.1	F(6)A1BG1S(6)1
			0.2	F(6)A2G1S(6)1					0.1	F(6)A2G1S(6)1																													0.3	A3F2G1
18	0.92	8.14				24	0.71	8.14				26	0.34	8.1				27	0.89	8.08				25	1.77	8.09				27	0.61	8.11				27	1.45	8.2				25	0.88	8.14				21	0.45
																		28	2.23	8.25										28	1.91	8.29										26	1.17	8.24
			0.01	A2G2S(6)1					0.01	A2G2S(6)1
			0.2	F(6)A2BG1S(3)1
			0.01	F(6)A2F(3)1G1S(6)1					0.01	F(6)A2F(3)1G1S(6)1
19	1.29	8.32				25	3.8	8.36				27	0.86	8.17
																					0.7	A4G1Gal1					0.55	A4G1Gal1											0.75	A4G1Gal1					0.7	A4G1Gal1
			0.79	F(6)A4F1GalNAc1					0.8	F(6)A4F1GalNAc1					0.86	F(6)A4F1GalNAc1					0.7	F(6)A4F1GalNAc1					0.7	F(6)A4F1GalNAc1					0.8	F(6)A4F1GalNAc1											0.88	F(6)A4F1GalNAc1
												28	1.22	8.26										26	1.39	8.32										28	0.59	8.31				27	0.71	8.33				22	0.26
									0.7	F(6)A3F2G1					1	F(6)A3F2G1					1.16	F(6)A3F2G1					1.1	F(6)A3F2G1					1.11	F(6)A3F2G1
																					0.35	A4BG1Gal1					0.29	A4BG1Gal1											0.3	A4BG1Gal1					0.3	A4BG1Gal1
			0.5	A3F1G1S(6)1					0.5	A3F1G1S(6)1
									1.2	F(6)A2G(4)2S(6)1
20	1.27	8.37				26	1.06	8.49				29	2.83	8.38				29	0.68	8.36				27	1.28	8.43				29	1.48	8.37				29	0.66	8.44				28	1.21	8.45
																																							0.3	A3BF1G1Gal1
			0.4	A2G2S(3)1																													0.5	A4G2GalNAc2
21	1.02	8.5																30	0.96	8.44				28	1.12	8.52				30	1.29	8.47				30	0.37	8.51				29	1.05	8.54				23	0.23
			1.3	F(6)M7					1.35	F(6)M7					1.4	F(6)M7					1.2	F(6)M7					1.4	F(6)M7					1	F(6)M7											1.05	F(6)M7
															1	F(6)A3G(3)3/F(6)A3G(4)3					0.3	F(6)A3G(3)3											1	F(6)A3G3
																																							0.7	A2G2Gal2
			0.3	A3F1G1Gal1S(3)1
22	0.48	8.63	0.25	A3BG(3)3		27	0.78	8.62	0.5	A3BG(3)3		30	1.35	8.6	0.95	A3BG(3)3		31	1.57	8.54	1	A3BG(3)3		29	0.58	8.63				31	1.28	8.65	1	A3BG3		31	1.38	8.72				30	0.54	8.64				24	0.57
																					1.2	F(6)A4F1G1					1.1	F(6)A4F1G1
									0.28	F(6)A4G(3)2					0.4	F(6)A4G(3)2					0.5	F(6)A4G(3)2											0.6	F(6)A4G2
23	4.5	8.84				28	5.11	8.82				31	2.14	8.7				32	3.78	8.76				30	0.73	8.73				32	4.86	8.8										31	3.71	8.87
			0.5	A4F3					0.55	A4F3					0.79	A4F3					0.7	A4F3					0.6	A4F3					0.6	A4F3					2.37	A4F3					0.37	A4F3
			0.7	A4F(2,4)2G1					0.7	A4F(2,4)2G1					0.8	A4F(2,4)2G1																	0.8	A4F(2)1F(4)1G1					0.3	A4F(2)1GalNAc3
			0.5	A3BG2Gal2					0.45	A3BG2Gal2					0.55	A3BG2Gal2					0.5	A3BG2Gal2					0.5	A3BG2Gal2											0.4	A3BG2Gal2					0.5	A3BG2Gal2
									0.5	F(6)A3F1G(3)2		32	3.08	8.79	0.3	F(6)A3F1G(3)2								31	3.06	8.85							0.3	F(6)A3F1G(3)2		32	2.93	8.85										25	2.38
			3.03	M8					2.91	M8					2	M8					2.68	M8					2	M8					2	M8					1.69	M8					2	M8
24	0.44	8.93	0.2	M8		29	0.74	8.92	0.3	M8		33	0.45	8.88	0.2	M8		33	0.61	8.86	0.21	M8		32	0.46	8.93	0.16	M8		33	0.96	8.9	0.16	M8		33	2.39	9.04	0.19	M8		32	0.42	8.96	0.42	M8		26	0.47
																					0.3	F(6)A3BF1G1Gal1					0.3	F(6)A3BF1G1Gal1																	0.84	F(6)A3BF1G1Gal1
																																							1.2	A4BF1G1
25	1	9.03	0.3	F(6)A3BG(4)3		30	0.69	9.03	0.3	F(6)A3BG(4)3		34	2.53	9.03	0.8	F(6)A3BG(4)3		34	0.87	8.95				33	0.72	9.05				34	0.34	9.02	0.8	F(6)A3BG3								33	0.85	9.08
															0.14	A3F(3)1G(4)3																	0.3	A3F(3)1G(4)3
									0.7	A3F1G1Gal2					0.65	A3F1G1Gal2					0.65	A3F1G1Gal2					0.65	A3F1G1Gal2											0.6	A3F1G1Gal2					0.6	A3F1G1Gal2
															0.75	F(6)A3BF1G2																	0.9	F(6)A3BF1G2
			0.3	A4F2G(3)1					0.35	A4F2G(3)1					0.3	A4F2G(3)1					0.3	A4F2G(3)1											0.3	A4F2G1
															0.65	F(6)A2G2Gal2					0.7	F(6)A2G2Gal2					0.7	F(6)A2G2Gal2																	0.75	F(6)A2G2Gal2
															0.3	F(6)A2F2G2					0.15	F(6)A2F2G2					0.3	F(6)A2F2G2					0.3	F(6)A2F2G2
26	2.02	9.16				31	2.41	9.15				35	1.88	9.17				35	2.29	9.1	0.8	A4BF3		34	1.4	9.18	0.8	A4BF3		35	2.35	9.12										34	0.43	9.24
			0.6	A4BG(4)3					0.79	A4BG(4)3					0.8	A4BG(4)3																	0.9	A4BG3
			0.2	A4F2GalNAc2					0.35	A4F2GalNAc2					0.25	A4F2GalNAc2					0.2	A4F2GalNAc2					0.2	A4F2GalNAc2					1.15	A4F2GalNAc2					0.2	A4F2GalNAc2					0.2	A4F2GalNAc2
																					0.5	F(6)A4G1Gal1					1	F(6)A4G1Gal1																	1	F(6)A4G1Gal1
			0.3	F(6)A4F(2)1GalNAc3					0.35	F(6)A4F(2)1GalNAc3					0.3	F(6)A4F(2)1GalNAc3					0.3	F(6)A4F(2)1GalNAc3					0.3	F(6)A4F(2)1GalNAc3					0.3	F(6)A4F(2)1GalNAc3											0.43	F(6)A4F(2)1GalNAc3
			0.5	A4G2Gal1GalNAc2					0.5	A4G2Gal1GalNAc2					0.5	A4G2Gal1GalNAc2					0.5	A4G2Gal1GalNAc2					0.7	A4G2Gal1GalNAc2											0.8	A4G2Gal1GalNAc2					0.8	A4G2Gal1GalNAc2
																																							0.4	A4F3GalNAc1
																																							0.6	A3G2Gal2
			1.06	F(6)A3F2G1S(3)1/F(6)A3F2G1S(6)1					0.2	F(6)A3F2G1S(6)1
27	1.72	9.28	1.27	F(6)A4F3		32	1.86	9.28	1.41	F(6)A4F3		36	0.99	9.31	1.54	F(6)A4F3		36	1.97	9.21	2.7	F(6)A4F3		35	1.81	9.3	2.8	F(6)A4F3		36	1.89	9.25	1.3	F(6)A4F3		34	0.36	9.23				35	1.45	9.38	1.1	F(6)A4F3		27	0.13
			0.45	A3BF2G1S(6)2					0.45	A3BF2G1S(6)2
																																							0.8	A3F2G2
28	0.88	9.43				33	0.7	9.42				37	1.05	9.38				37	1.03	9.35				36	1.31	9.45				37	0.74	9.39				35	1.69	9.39										28	0.11
			0.88	F(6)A3G2Gal2					0.7	F(6)A3G2Gal2					0.5	F(6)A3G2Gal2					0.5	F(6)A3G2Gal2					0.55	F(6)A3G2Gal2																	0.6	F(6)A3G2Gal2
																																													1.2	F(6)A4BF1G1
29	5.31	9.56	4	M9		34	5.14	9.55	3.8	M9		38	4.31	9.51	3.61	M9		38	4.3	9.47	3	M9		37	4.97	9.57	3.23	M9		38	5.21	9.51	3.99	M9		36	5.38	9.57	4	M9		36	4.77	9.59	4.07	M9		29	4.2
			0.67	F(6)A3F1G1Sg(6)1					0.6	F(6)A3F1G1Sg(6)1
30	3.66	9.66	1.8	A2G2S(6)2		35	2.66	9.65	1.8	A2G2S(6)2
			1.2	F(6)A2G(4)2S(3,6)2
			0.3	F(6)A3BF1G2Gal1					0.3	F(6)A3BF1G2Gal1					0.25	F(6)A3BF1G2Gal1
									0.3	F(6)A3BG3S(6)1
31	1.06	9.78	1.7	A4G(3)4/A4G(4)4		36	1.35	9.77	1.65	A4G(3)4/A4G(4)4		39	1.45	9.66	2.1	A4G(3)4/A4G(4)4		39	1.42	9.69	0.3	A4G(3)4		38	1.68	9.78							2.85	A4G(3)4/A4G(4)4								37	0.75	9.79
			0.12	F(6)A3F2G2					0.13	F(6)A3F2G2					0.1	F(6)A3F2G2					0.7	F(6)A3F2G2					0.88	F(6)A3F2G2					0.6	F(6)A3F2G2											0.38	F(6)A3F2G2
			0.5	A3BG3S(6)1					0.45	A3BG3S(6)1
			0.3	A4BG(4)3Gal1					0.3	A4BG(4)3Gal1					0.3	A4BG(4)3Gal1
																					0.3	A4BG2Gal2					0.35	A4BG2Gal2											0.3	A4BG2Gal2					0.3	A4BG2Gal2
			0.45	F(6)A4F3GalNAc1					0.4	F(6)A4F3GalNAc1					0.4	F(6)A4F3GalNAc1					0.4	F(6)A4F3GalNAc1					0.45	F(6)A4F3GalNAc1					0.4	F(6)A4F3GalNAc1
32	0.66	9.89				37	0.58	9.95				40	0.27	9.81				40	0.46	9.8				39	0.24	9.9				39	1.3	9.73										38	0.38	10.08
			0.05	FA4F1GalNAc1S(6,8)2					0.05	FA4F1GalNAc1S(6,8)2																				40	0.43	9.83
33	1.71	10.09	0.01	A4BG(3)4		38	1.44	10.08	0.55	A4BG(3)4		41	2.15	9.95	0.8	A4BG(3)4		41	0.76	9.96	0.8	A4BG(3)4		40	1.05	10.04				41	0.39	9.96	1.1	A4BG4		37	0.35	9.96										30	0.09
			0.3	F(6)A2F2G2S(6)1					0.35	F(6)A2F2G2S(6)1
			0.3	A4BG3S(3)1
			0.15	A4BF3G(4)1					0.14	A4BF3G(4)1					1	A4BF3G(4)1																	0.8	A4BF3G(4)1
			0.4	A4F2G2					0.4	A4F2G2					0.4	A4F2G2					0.4	A4F2G2					0.4	A4F2G2					0.64	A4F2G2					0.35	A4F2G2					0.38	A4F2G2
34	0.99	10.23	0.99	F(6)A4F3G(4)1		39	2.28	10.23	1.2	F(6)A4F3G(4)1		42	1.57	10.08	1.29	F(6)A4F3G(4)1		42	0.35	10.06				41	0.13	10.17				42	1.43	10.02	1.3	F(6)A4F3G1		38	0.68	10.32				39	0.68	10.34				31	0.06
									1.03	F(6)A4G(3)4/F(6)A4G(4)4					2	F(6)A4G(3)4/F(6)A4G(4)4					1.08	F(6)A4G(3)4											3	F(6)A4G4
35	0.81	10.3				40	0.47	10.37	0.05	F(6)A3BF1G2S(8)1		43	1.19	10.24				43	1.17	10.15				42	0.56	10.32	0.4	A4F3G2		43	2.41	10.15																32	0.25
			0.51	A3BG3S(6)2					0.47	A3BG3S(6)2								44	0.33	10.31				43	0.09	10.42				44	0.47	10.33							0.9	A4G(3)1Lac1Gal1
									0.4	F(6)A4G2Sg(6)1
36	0.4	10.56	0.7	F(6)A4F1G3		41	0.64	10.57	0.64	F(6)A4F1G3		44	0.71	10.43	0.75	F(6)A4F1G3		45	0.98	10.48				44	0.36	10.58				45	0.84	10.52	0.84	F(6)A4F1G3		39	0.22	10.5				40	0.24	10.6				33	0.17
37	0.51	10.74	0.48	A4G4Gal1		42	0.82	10.68	0.37	A4G4Gal1		45	0.51	10.54	0.45	A4G4Gal1		46	1.13	10.74				45	0.49	10.77				46	0.41	10.6				40	0.34	10.75				41	0.3	10.87
38	1.97	10.94				43	1.25	10.84				46	1.36	10.69																			0.7	F(6)A4G4Lac1
			1	F(6)A3G3S(6)2					1	F(6)A3G3S(6)2
			0.3	A4BG(4)3Gal2					0.3	A4BG(4)3Gal2					0.3	A4BG(4)3Gal2
																					0.7	F(6)A4BF2G2					0.7	F(6)A4BF2G2
			0.4	F(6)A3F2G(4)3					0.4	F(6)A3F2G(4)3					0.5	F(6)A3F2G(4)3																	0.34	F(6)A3F2G3
																					0.4	F(6)A4G(3)1Lac1Gal1					0.68	F(6)A4G(3)1Lac1Gal1											1.06	A4F3G3					0.88	F(6)A4G(3)1Lac1Gal1
						44	0.44	10.95				47	0.62	10.8				47	0.23	10.94				46	0.25	11.07				47	1.39	10.78				41	0.98	11.01				42	0.09	11.08
																														48	0.63	10.88
																					0.46	A4F3G3
																																							0.7	A4F3GalNAc4
39	1.05	11.14				45	1.39	11.14				48	0.93	10.98				48	0.7	11.05				47	0.56	11.17				49	0.72	11.07				42	0.22	11.2				43	0.25	11.41				34	0.37
									0.9	F(6)A3BF1G2S(6,8)3											0.95	F(6)A4F3G3					1	F(6)A4F3G3																	0.34	F(6)A4F3G3
			0.2	A4BF3G1S(6)1
40	0.81	11.29	0.4	F(6)A4BF4G1		46	0.53	11.29	0.4	F(6)A4BF4G1		49	1.36	11.24	1.12	F(6)A4BF4G1		49	1.18	11.28	1.2	F(6)A4BF4G1		48	1.57	11.39	1.21	F(6)A4BF4G1		50	0.37	11.24	1.35	F(6)A4BF4G1		43	0.55	11.57				44	0.27	11.56				35	0.91
41	0.57	11.4	1	F(6)A4G(3)4Gal1/F(6)A4G(4)4Gal1		47	0.89	11.4	0.95	F(6)A4G(3)4Gal1/F(6)A4G(4)4Gal1					1	F(6)A4G(3)4Gal1/F(6)A4G(4)4Gal1					0.5	F(6)A4G(3)4Gal1
			0.6	F(6)A4F3GalNAc4					0.56	F(6)A4F3GalNAc4					0.6	F(6)A4F3GalNAc4					0.6	F(6)A4F3GalNAc4					0.7	F(6)A4F3GalNAc4					0.6	F(6)A4F3GalNAc4											0.7	F(6)A4F3GalNAc4
42	1.04	11.52	0.6	M11		48	1.12	11.5	0.5	M11		50	0.46	11.33	0.65	M11		50	0.24	11.4	0.65	M11		49	0.29	11.54	0.8	M11		51	0.96	11.33	0.72	M11					0.55	M11					0.4	M11		36	0.02
			0.35	A4G4S(6)2					0.38	A4G4S(6)2
			0.55	F(6)A4G2Sg(3)1Sg(6)1/F(6)A4G2Sg(3)1Sg(3)1
									0.3	A3F(3)1G(4)3S(6)2
43	1	11.64	0.54	A3F1G1Gal2S(3)3		49	0.76	11.68				51	0.47	11.43																						44	0.8	11.82										37	0.06
												52	0.84	11.54				51	0.49	11.58				50	0.29	11.71				52	0.6	11.42
															0.7	F(6)A4BF2G(4)3																	0.7	F(6)A4BF2G(4)3					0.88	A4G4GlcNAc3Lac1Gal1
									0.1	A4G(3)4Gal1GalNAc2					0.35	A4G(3)4Gal1GalNAc2					0.32	A4G(3)4Gal1GalNAc2											0.3	A4G4Gal1GalNAc2
44	0.3	11.81	0.28	F(6)A3F1G(3)2Sg(3)3		50	0.86	11.83				53	0.82	11.74				52	0.32	11.73				51	0.32	11.87				53	0.5	11.53										45	0.3	11.89
			0.4	A4F3G4					0.4	A4F3G4					0.82	A4F3G4																	0.95	A4F3G4
																														54	0.45	11.62
45	1.42	12.04	0.2	F(6)A4F3G1Sg(3)1		51	0.91	12.04				54	1.09	11.95				53	0.5	11.95				52	0.98	12.07				55	0.43	11.73				45	0.88	12.02				46	0.76	12.1				38	0.29
			1	F(6)A4G(3)4Lac1Gal1, F(6)A4G(4)4Lac1Gal1					1.07	F(6)A4G(3)4Lac1Gal1, F(6)A4G(4)4Lac1Gal1					1.09	F(6)A4G(3)4Lac1Gal1, F(6)A4G(4)4Lac1Gal1					0.5	F(6)A4G(3)4Lac1Gal1
									0.3	F(6)A3F2G1S(6)3
46	1.72	12.23	0.39	F(6)A3BG3S(3,3,6)3		52	0.76	12.12				55	0.66	12.05				54	0.96	12.03										56	1.81	12.06
																					1.13	F(6)A4G4GlcNac3Lac1Gal1					1.17	F(6)A4G4GlcNac3Lac1Gal1																	1	F(6)A4G4GlcNac3Lac1Gal1
						53	0.75	12.22																53	0.57	12.35																47	0.47	12.37
			0.65	A4BF3G3					0.6	A4BF3G3					0.66	A4BF3G3					0.65	A4BF3G3					0.65	A4BF3G3					0.81	A4BF3G3
			0.9	F(6)A3BF1G2S(3,6,8)3,F(6)A3BF1G2S(3,3,8)3											0.93	F(6)A4F3G4																	1	F(6)A4F3G4
46a	0.38	12.42				54	1.84	12.5	0.85	A4BF3G1S(8)2		56	0.79	12.23				55	0.39	12.2										57	0.63	12.16
47	0.8	12.61	0.4	F(6)A3F2G1S(3,8,8,8)4								57	0.46	12.51				56	0.29	12.49				54	0.27	12.51				58	0.37	12.33				46	0.79	12.62				48	0.76	12.54				39	0.29
48	1.94	12.73										58	1.53	12.7										55	0.99	12.93				59	0.56	12.58
									1.95	A4F4G4					1.85	A4F4G4					2.06	A4F4G4					1.88	A4F4G4					2.12	A4F4G4
			0.8	F(6)A2G2Gal2Sg(6)2					0.75	F(6)A2G2Gal2Sg(6)2
49	1.44	12.89	0.3	F(6)A3BG3Sg(6)2		55	1.26	12.89	0.3	F(6)A3BG3Sg(6)2								57	1.77	12.81										60	1.79	12.83
			0.37	A3F(3)1G(4)3S(6)2Sg(3)1
									1.13	F(6)A4F3G4S(6)1
49a	0.37	13.06				56	0.54	13.06
50	1.99	13.23	0.8	F(6)A4BF4G1Sg(6)1		57	0.41	13.2	0.7	F(6)A4BF4G1Sg(6)1		59	1.1	13.37										56	0.06	13.31
			0.8	A4BF3G1S(3,8,8)3
51	0.41	13.55	2.1	A4F4G(4)4S(3)1		58	1.23	13.72										58	0.38	13.39				57	0.37	13.51				61	0.33	13.44
52	0.78	13.86	1.96	F(6)A4G4S(6)4 /F(6)A4G4S(3)4					0.85	F(6)A4G4S(6)4														58	0.19	13.8				62	0.5	13.7
			0.2	A4G(3)4Gal1GalNAc2S(6)2/A4G(3)4Gal1GalNAc2S(3)2					0.1	A4G4Gal1GalNAc2S(6)2
53	0.87	13.92	0.87	A4BG4S(3)3/A4BG4S(6)3		59	0.54	14.19	0.3	A4BG4S(6)3		60	0.55	13.92
54	1.19	14.66	0.4	A4F3G4S(6)4					0.4	A4F3G4S(6)4								59	0.32	14.09										63	0.38	14.11
						60	0.54	14.48				61	0.13	14.44																						47	0.26	14.91										40	0.49
																																	1.13	F(6)A4G4Lac4
55	0.25	14.93										62	0.49	14.69				60	0.38					59	0.55					64	0.25
			0.24	A4BF3G3Gal3					0.2	A4BF3G3Gal3					0.2	A4BF3G3Gal3					0.2	A4BF3G3Gal3					0.19	A4BF3G3Gal3											0.26	A4BF3G3Gal3					0.35	A4BF3G3Gal3
			0.8	F(6)A4G4Lac4Gal1					0.8	F(6)A4G4Lac4Gal1					1.02	F(6)A4G4Lac4Gal1
												63	0.05																							48	0.33					49	0.35
56	1.45		1	F(6)A4F3G4S(3,3,6)3/F(6)A4F3G4S(6)3		61	0.68		0.4	F(6)A4F3G4S(6)3		64	0.3																							49	0.61											41	0.48
												65	0.38											60	0.24					65	0.72											50	0.25
												66	0.22											61	0.26																	51	0.42
57	0.4		0.3	A2G2S(6,6,8,8)4		62	0.57		0.25	A2G2S(6,6,8,8)4		67	0.21					61	0.47					62	0.31
58	0.42		0.7	F(6)A4BF2G(4)3S(6)3		63	0.55		0.68	F(6)A4BF2G3S(6)3
59	0.68		0.01	A4G4Gal1GalNAc2S(6)4					0.01	A4G4Gal1GalNAc2S(6)4																										50	0.15
59a	0.01							Total	98.34					Total	95.97					Total	99.56					Total	99.42					Total	96.9					Total	95.72					Total	99.84
		Total	96.63
[truncated: 31 more columns]

## Sheet: Table S7.6 CtrlNig GlycanTraits
Major Glycans Only	Substantia Nigra/Healthy													TABLE USED TO COMPARE/CALCULATE THE STATS BETWEEN INDIVIDUAL PATIENTS DATA
Peak number	Major Glycan	Other possible structures	Other comments
						GROUP	HEADINGS	DESCRIPTION	FORMULA	VALUES				Derived Traits	Charge analysis	N1	The percentage of total neutral glycans in total glycans	SUM(GP1:17,GP19,GP21:25,GP27:29,GP31,GP33:34,GP36:37,GP40:42,GP44:45,GP55)	71.1
1	M3				Initial Profile	Glycan Peaks	GP1	The percentage of M3 (major glycan) in total glycans	GP1	0.49						STotal	The percentage of total sialylated glycans in total glycans	SUM(GP18,GP20,GP26,GP30,GP32,GP35,GP38,:39,GP43,GP46:54,GP56:59)	28.21
2	F(6)M3	M3B/A1					GP2	The percentage of FM3 glycan in total glycans	GP2	1.7						S1	The percentage of mono-sialylated glycans in total glycans	SUM(GP18,GP20,GP26,GP39,GP49,GP50/2,GP51)	8.475
3	M4						GP3	The percentage of M4 glycan in total glycans	GP3	0.42						S2	The percentage of di-sialylated glycans in total glycans	SUM(GP30,GP32,GP35,GP38,GP48)	9.04
4	F(6)A1	A1B/A2					GP4	The percentage of FA1 glycan in total glycans	GP4	0.51						S3	The percentage of tri-sialylated glycans in total glycans	SUM(GP43,GP46,GP50/2,GP53,GP56,GP58)	6.835
5	M4A1						GP5	The percentage of M4A1 glycan in total glycans	GP5	0.32						S4	The percentage of tetra-sialylated glycans in total glycans	SUM(GP47,GP52,GP54,GP57,GP59)	3.86
6	F(6)A2	FA1B/A3/M4A1B					GP6	The percentage of FA2 glycan in total glycans	GP6	2.29						Phos	The percentage of phosphorylated glycans in total glycans	ND	ND
7	F(6)A3 (M5)	FA2B/M5/A3B/A2G1/A1BG1/FM4A1/M4A2					GP7	The percentage of FA3 glycan in total glycans	GP7	19.01						SAc	The percentage of acetylated charged species	ND	ND
8	F(6)M4A1B	A4/FM5/M5A1/FM4A2/FA3GalNAc1/A3F1					GP8	The percentage of FM4A1B glycan in total glycans	GP8	1.16						Total charged species	The percentage of total charged species in total glycans	SUM(GP18,GP20,GP26,GP30,GP32,GP35,GP38,:39,GP43,GP46:54,GP56:59)	28.21
9	A4B						GP9	The percentage of A4B glycan in total glycans	GP9	0.15						Poly	The percentage of polysialic acids in total glycans	SUM(GP32,GP46:47,GP50/2,GP57,GP59)	5.645
10	F(6)A4	FA2GalNAc2/FA2G1					GP10	The percentage of FA4 glycan in total glycans	GP10	1.08					Branching	A1	The percentage of monoantennary glycans in total glycans	SUM(GP4)	0.51
11	M6	A4F1/A3F1G1/FM5A1/A2G2					GP11	The percentage of M6 glycan in total glycans	GP11	5.81						A1B	The percentage of bisecting monoantennary glycans in total glycans	ND	ND
12	M5A2						GP12	The percentage of M5A2glycan in total glycans	GP12	0.35						A2	The percentage of biantennary glycans in total glycans	SUM(GP6,GP20,GP30,GP48,GP57)	9.56
13	F(6)A2BG1						GP13	The percentage of FA2BG1 glycan in total glycans	GP13	0.68						A2B	The percentage of bisecting diantennary glycans in total glycans	SUM(GP13,GP18)	1.6
14	A3BG(4)2	F(6)A3BF1/A4F1/A3F2/FA4B/A3F1G1Gal1/A4F1GalNAc1/M7/FA2G2					GP14	The percentage of A3BG2 glycan in total glycans	GP14	2.02						A3	The percentage of triantennary glycans in total glycans	SUM(GP7/2,GP26,GP28,GP38,GP43,GP47,GP49)	17.985
15	F(6)M5A2	F(6)A2BF1G1/F(6)A4F(2)1/F(6)M5A2					GP15	The percentage of FM5A2 glycan in total glycans	GP15	3.37						A3B	The percentage of bisecting triantennary glycans in total glycans	SUM(GP14,GP22,GP25/2,GP35,GP46)	5.91
16	M7	F(6)A2BF2/F(6)A3F1G1/A3F1G1GalNAc1					GP16	The percentage of M7 glycan in total glycans	GP16	1.36						A4	The percentage of tetraantennary glycans in total glycans	SUM(GP10,GP19,GP25/2,GP27,GP31:34,GP36:37,GP41,GP44:45,GP51:52,GP54:56,GP59)	16.98
17	M7	F(6)A4G1GlcNAc1/F(6)A1BG1S(3)1/F(6)A1BG1S(6)1/F(6)A2G1S(6)1					GP17	The percentage of M7 glycan in total glycans	GP17	4.68						A4B	The percentage of bisecting tetraantennary glycans in total glycans	SUM(GP9,GP39,GP40,GP50/2,GP53,GP58)	4.295
18	F(6)A2BG1S(3)1	A2G2S(6)1/F(6)A2F(3)1G1S(6)1					GP18	The percentage of FA2BG1S1 glycan in total glycans	GP18	0.92						Bisecting (A1B, A2B, A3B, A4B)		SUM(GP8:9,GP13,GP14,GP22,GP25/2,GP35,GP39:40,GP46,GP50/2,GP53,GP58)	12.965
19	F(6)A4F1GalNAc1	A3F1G1S(6)1					GP19	The percentage of FA4F1GalNAc1 glycan in total glycans	GP19	1.29					Oligomannose	Total oligomannose	The percentage of oligomannose structures in total glycans	SUM(GP1:3,GP7/4,GP11,GP17,GP21,GP23:24,GP29,GP42)	30.1625
20	A2G2S(3)1						GP20	The percentage of A2G2S1 glycan in total glycans	GP20	1.27						Lower order oligomannose	The percentage of oligomannose structures from M1-M5 in total glycans	SUM(GP1:3,GP7/4)	7.3625
21	F(6)M7	A3F1G1Gal1S(3)1					GP21	The percentage of FM7 glycan in total glycans	GP21	1.02						Higher order oligomannose	The percentage of oligomannose structures from M6-M11 in total glycans	SUM(GP11,GP17,GP21,GP23:24,GP29,GP42)	22.8
22	A3BG(3)3						GP22	The percentage of A3BG3 glycan in total glycans	GP22	0.48					Hybrid	Total hybrid glycans	The percentage of hybrid structures in total glycans	SUM(GP5,GP8,GP12,GP15)	5.2
23	M8	A4F(2)1F(4)1G1/A4F3/A3G2Gal2					GP23	The percentage of M8 glycan in total glycans	GP23	4.5					Galactosylation	G0	The percentage of agalactosylated glycans in total glycans	SUM(GP1:12,GP15:17,GP19,GP21,GP23:24,GP27,GP29,GP32,GP42)	58.68
24	M8						GP24	The percentage of M8 glycan in total glycans	GP24	0.44						G1	The percentage of monogalactosylated glycans in total glycans	SUM(GP13,GP18,GP25/2,GP26,GP34,GP39,GP40,GP43,GP47,GP50)	11.26
25	F(6)A3BG(4)3/A4F2G1	A4F2G1					GP25	The percentage of FA3BG3/A4F2G1 glycan in total glycans	GP25	1						G2	The percentage of digalactosylated glycans in total glycans	SUM(GP14,GP20,GP28,GP30,GP33,GP46,GP48,GP57)	13.98
26	F(6)A3F2G1S(3)1/F(6)A3F2G1S(6)1	A4BG3/A4F2GalNAc2/F(6)A4F(2)1GalNAc3/A4G2Gal1GalNAc2					GP26	The percentage of FA3F2G1S1 glycan in total glycans	GP26	2.02						G3	The percentage of trigalactosylated glycans in total glycans	SUM(GP22,GP25/2,GP35,GP36,GP38,GP49,GP58)	6.39
27	F(6)A4F3	A3BF2G1S(6)2					GP27	The percentage of FA4F3 glycan in total glycans	GP27	1.72						G4	The percentage of tetragalactosylated glycans in total glycans	SUM(GP31,GP37,GP41,GP44,GP45,GP51:56,GP59)	9.5
28	F(6)A3G2Gal2						GP28	The percentage of FA3G2Gal2 glycan in total glycans	GP28	0.88						G0/G1	The ratio of agalactosylated glycans to monoglaactosylated glycans		5.21137
29	M9	F(6)A3F1G1Sg(6)1					GP29	The percentage of M9 glycan in total glycans	GP29	5.31						G0/G2	The ratio of agalactosylated glycans to diglaactosylated glycans		4.19742
30	A2G2S(6)2	F(6)A2G(4)2S(6,3)2/F(6)A3BF1G2Gal1					GP30	The percentage of A2G2S2 glycan in total glycans	GP30	3.66					Core fucosylation	CoreFTotal	The percentage of core fucosylated glycans in total glycans	SUM(GP2,GP4,GP6,GP7/2,GP8,GP10,GP13,GP15,GP18:19,GP21,GP25/2,GP26:28,GP32,GP34,GP36,GP38,GP40:41,GP45:48,GP52,GP55:56,GP58)	43.205
31	A4G(4)4/A4G(3)4	F(6)A3F2G2/A3BG3S(6)1/A4BG(4)3Gal1/F(6)A4F3GalNAc1					GP31	The percentage of A4G4 glycan in total glycans	GP31	1.06						FG0	The percentage of core fucosylated agalactosylated structures in total glycans	SUM(GP2,GP4,GP6,GP7/2,GP8,GP10,GP15,GP19,GP21,GP27,GP32)	24.305
32	F(6)A4F1GalNAc1S(6,8)2						GP32	The percentage of FA4F1GalNAc1S2 glycan in total glycans	GP32	0.66						FG1	The percentage of core fucosylated monogalactosylated structures in total glycans	SUM(GP13,GP18,GP26,GP34,GP40,GP47)	6.22
33	A4F2G2	A4BG3S(3)1 / A4F2G1Gal1 /F(6)A2F2G2S(6)1/A4BF3G(4)1/A4BG4					GP33	The percentage of A4F2G2 glycan in total glycans	GP33	1.71						FG2	The percentage of core fucosylated digalactosylated structures in total glycans	SUM(GP28,GP46,GP48)	4.92
34	F(6)A4F3G(4)1						GP34	The percentage of FA4F3G1 glycan in total glycans	GP34	0.99						FG3	The percentage of core fucosylated trigalactosylated structures in total glycans	SUM(GP25/2,GP36,GP38,GP58)	3.29
35	A3BG3S(6)2						GP35	The percentage of A3BG3S2 glycan in total glycans	GP35	0.81						FG4	The percentage of core fucosylated tetragalactosylated structures in total glycans	SUM(GP41,GP45,GP52,GP55:56)	4.47
36	F(6)A4F1G3						GP36	The percentage of FA4F1G3 glycan in total glycans	GP36	0.4						Hybrid glycans	The percentage of core fucosylated hybrid structures in total glycans	SUM(GP8, GP15)	4.53
37	A4G4Gal1						GP37	The percentage of A4G4Gal1 glycan in total glycans	GP37	0.51					Outer arm fucosylation	Outer armFTotal	The percentage of outer arm fucosylated glycans in total glycans	SUM(GP19,GP25/2,GP26:27,GP32:34,GP36,GP39:40,GP43:44,GP46:47,GP49:51,GP54,GP56,GP58)	22.62
38	F(6)A3G3S(6)2	F(6)A3F2G(4)3/A4BG(4)3Gal2					GP38	The percentage of FA3G3S2 glycan in total glycans	GP38	1.97						Hybrid glycans	The percentage of hybrid (oligomannose and complex glycans) outer arm fucosylated structures in total glycans	ND	ND
39	A4BF3G1S(6)1						GP39	The percentage of A4BF3G1S1 glycan in total glycans	GP39	1.05					Alpha galactosylation	αGal	The percentage of α-galactosylated glycans in total glycans	SUM(GP28,GP37,GP41,GP43,GP45,GP48,GP55,GP59)	7.26
40	F(6)A4BF4G1						GP40	The percentage of FA4BF4G1 glycan in total glycans	GP40	0.81					N-acetylgalactosamine	GalNAc	The percentage of N-acetylgalactosimined structures in total glycans	SUM(GP19,GP32,GP59)	2.64
41	F(6)A4G(4)4Gal1/F(6)A4G(3)4Gal1	F(6)A4F3GalNAc4					GP41	The percentage of FA4G4Gal1 glycan in total glycans	GP41	0.57					Lac	Total Lac structures	The percentage of structures with Lac in total glycans	SUM(GP45,GP55)	1.67
42	M11	A4G4S(6,6)2/F(6)A4G2Sg(3)1Sg(6)1,F(6)A4G2Sg(3,3)2					GP42	The percentage of M11 glycan in total glycans	GP42	1.04
43	A3F1G1Gal2S(3)3						GP43	The percentage of A3F1G1Gal2S3 glycan in total glycans	GP43	1
44	A4F3G4	F(6)A3F1G2Sg(3)3					GP44	The percentage of A4F3G4 glycan in total glycans	GP44	0.3
45	F(6)A4G(3)4Lac1Gal1/ F(6)A4G(4)4Lac1Gal1	F(6)A4F3G1Sg(3)1					GP45	The percentage of FA4G4Lac1Gal1 glycan in total glycans	GP45	1.42				*percentages are based on the pooled profile that was ran while doing the exoglycosidase diggestions. When the profiles were ran individually, the relative abundances of each trait differs between groups and regions.
46	F(6)A3BF1G2S(3,6,8)3,F(6)A3BF1G2S(3,3,8)3	F(6)A3BG3S(3,3,6)3/A4BF3G3					GP46	The percentage of FA3BF1G2S3 glycan in total glycans	GP46	2.1
47	F(6)A3F2G1S(3,8,8,8)4						GP47	The percentage of FA3F2G1S4 glycan in total glycans	GP47	0.8
48	F(6)A2G2Gal2Sg(6)2						GP48	The percentage of FA2G2Gal2Sg2 glycan in total glycans	GP48	1.94
49	A3F(3)1G(4)3S(6)2Sg(3)1	F(6)A3BG3Sg(6,6)2					GP49	The percentage of A3F1G3S2Sg1 glycan in total glycans	GP49	1.81
50	F(6)A4BF4G1Sg(6)1/A4BF3G1S(3,8,8)3	F(6)A4BF4G1Sg(6)1					GP50	The percentage of FA4BF4G1S1/A4BF3G1S3 glycan in total glycans	GP50	1.99
51	A4F4G(4)4S(3)1						GP51	The percentage of A4F4G4S1 glycan in total glycans	GP51	0.41
52	F(6)A4G4S(3)4 /F(6)A4G4S(6)4	A4G(3)4Gal1GalNAc2S(6,6)2/A4G(3)4Gal1GalNAc2S(3,3)2					GP52	The percentage of FA4G4S4 glycan in total glycans	GP52	0.78
53	A4BG4S(3)3/A4BG4S(6)3						GP53	The percentage of A4BG4S3 glycan in total glycans	GP53	0.87
54	A4F3G4S(6)4						GP54	The percentage of A4F3G4S4 glycan in total glycans	GP54	1.19
55	F(6)A4G4Lac4Gal1	A4BF3G3Gal3					GP55	The percentage of FA4G4Lac4Gal1 glycan in total glycans	GP55	0.25
56	F(6)A4F3G4S(3,3,6)3/F(6)A4F3G4S(6)3						GP56	The percentage of FA4F3G4S3 glycan in total glycans	GP56	1.45
57	A2G2S(6,6,8,8)4						GP57	The percentage of A2G2S4 glycan in total glycans	GP57	0.4
58	F(6)A4BF2G(4)3S(6)3						GP58	The percentage of FA4BF2G3S3 glycan in total glycans	GP58	0.42
59	A4G4Gal1GalNAc2S(6)4						GP59	The percentage of A4G4Gal1GalNAc2S4 glycan in total glycans	GP59	0.69
							GPTotal	The sum of total glycans	SUM (GP1:GP59)	99.31

## Sheet: Table S7.7 PD Nigra
FINAL PEAK NUMBERS	UND					NAN1						ABS						ABS+SPG						ABS+BTG						ABS+CBG						ABS+BTG+BKF						ABS+BTG+AMF						ABS+BTG+AMF+BKF+GUH
Structures clearly seen in MS
FINAL PEAK NUMBERS (for publication)
	% Area	GU					% Area	GU					% Area	GU					% Area	GU					% Area	GU					% Area	GU					% Area	GU					% Area	GU					% Area
																														1	0.33					1	0.23											1	0.2
	0.85					1	0.84					1	0.86					1	0.93					1	0.79					2	0.81											1	0.78
	0.02					2	0.01					2	0.01											2	0.01					3	0.15											2	0.01
	0.14	4.12				3	0.12	4.14				3	0.16	4.15				2	0.18	4.12				3	0.11	4.14				4	0.12	4.13				2	0.13	4.16				3	0.11	4.15				2	0.29
1	0.43	4.25	0.43	M3		4	0.42	4.26	0.42	M3		4	0.43	4.27	0.43	M3		3	0.43	4.24	0.61	M3		4	0.46	4.27	0.57	M3		5	0.47	4.26	0.47	M3		3	2.06	4.3	2.06	M3		4	0.42	4.28	0.42	M3		3	52.13
						5	0.02	4.5										4	0.02	4.46																												4	0.48
2	1.76	4.72	1.5	F(6)M3		6	1.78	4.73	1.5	F(6)M3		5	1.84	4.73	1.5	F(6)M3		5	1.98	4.71	1.5	F(6)M3		5	1.89	4.74	1.49	F(6)M3		6	1.8	4.73	1.5	F(6)M3		4	0.1	4.64				5	1.91	4.75	1.5	F(6)M3		5	0.07
			0.16	M3B					0.18	M3B					0.24	M3B					0.38	M3B					0.3	M3B					0.2	M3B		5	1.09	4.85	0.1	M3B					0.31	M3B		6	0.22
			0.1	A1					0.1	A1					0.1	A1					0.1	A1					0.1	A1					0.1	A1					0.5	A1					0.1	A1
2a	0.01	4.96				7	0.04	4.94				6	0.04	4.9				6	0.02	4.96				6	0.02	4.98				7	0.04	4.96				6	0.05	5.02				6	0.01	5				7	0.14
3	0.44	5.08	0.44	M4		8	0.45	5.11	0.45	M4		7	0.41	5.12	0.41	M4		7	0.43	5.08	0.43	M4		7	0.45	5.1	0.45	M4		8	0.47	5.08	0.47	M4		7	0.54	5.14	0.54	M4		7	0.43	5.12	0.43	M4		8	2.98
4	0.59	5.29	0.57	F(6)A1		9	0.56	5.3	0.54	F(6)A1		8	0.54	5.29	0.52	F(6)A1		8	4.47	5.34	0.47	F(6)A1		8	4.98	5.37	0.55	F(6)A1		9	0.55	5.28	0.53	F(6)A1		8	10.18	5.41				8	5.49	5.39	0.6	F(6)A1		9	0.35
			0.01	A1B					0.01	A1B					0.01	A1B					1.5	A1B					1	A1B					0.01	A1B					2	A1B					1	A1B		10	0.64
			0.01	A2					0.01	A2					0.01	A2					2.5	A2					3.43	A2					0.01	A2					7.2	A2					3.89	A2
5	0.31	5.6	0.31	M4A1		10	0.26	5.62	0.26	M4A1		9	0.24	5.63	0.35	M4A1		9	0.32	5.6	0.32	M4A1		9	0.31	5.64	0.31	M4A1		10	0.23	5.59	0.23	M4A1		9	1.05	5.69	1.05	M4A1		9	0.36	5.67	0.36	M4A1		11	0.32
6	2.27	5.81	0.9	A3		11	2.28	5.83	0.9	A3		10	2.13	5.81	0.9	A3		10	5.12	5.81	2.9	A3		10	5.93	5.84	3.7	A3		11	2.21	5.79	0.95	A3		10	14.93	5.8	14.24	A3		10	8.67	5.87	6	A3		12	0.46
			0.5	F(6)A1B					0.5	F(6)A1B					0.5	F(6)A1B					0.9	F(6)A1B					0.9	F(6)A1B					0.5	F(6)A1B											1	F(6)A1B		13	13.04
			0.86	F(6)A2					0.87	F(6)A2					0.61	F(6)A2					2.3	F(6)A2					3.5	F(6)A2					0.75	F(6)A2											3.9	F(6)A2
																																							2.9	A2B
			0.01	M4A1B					0.01	M4A1B					0.01	M4A1B					0.01	M4A1B					0.01	M4A1B					0.01	M4A1B		11	0.44	6.03	0.44	M4A1B					0.01	M4A1B
																																							0.1	A3GalNAc1
7	18.67	6.17	5	M5		12	18.83	6.18	5.2	M5		11	18.34	6.19	4.8	M5		11	21.57	6.14	5	M5		11	22.44	6.18	5.3	M5		12	18.78	6.14	5	M5		12	15.21	6.2	6	M5		11	26.94	6.23	5.2	M5
			0.5	A3B					0.5	A3B					0.5	A3B					1	A3B					1	A3B					0.5	A3B					2.6	A3B					2.1	A3B
			0.9	F(6)A2B					1	F(6)A2B					1	F(6)A2B					1.5	F(6)A2B					1.5	F(6)A2B					1	F(6)A2B											3	F(6)A2B
			9.2	F(6)A3					9.25	F(6)A3					9.62	F(6)A3					9.5	F(6)A3					10.4	F(6)A3					9.18	F(6)A3											13.4	F(6)A3
			0.9	A1BG(4)1					0.9	A1BG(4)1					0.9	A1BG(4)1																	1	A1BG(4)1
			1	A2G(4)1					1	A2G(4)1					0.9	A2G(4)1																	1	A2G(4)1
			0.65	F(6)M4A1					0.65	F(6)M4A1					0.7	F(6)M4A1					0.7	F(6)M4A1					0.74	F(6)M4A1					0.7	F(6)M4A1											0.7	F(6)M4A1
			0.1	M4A2					0.1	M4A2					0.1	M4A2					0.1	M4A2					0.1	M4A2					0.1	M4A2					0.5	M4A2					0.1	M4A2
			0.1	A2F1					0.1	A2F1					0.1	A2F1					0.1	A2F1					0.1	A2F1					0.1	A2F1
									0.2	A2G1GalNAc1 (SO4- on GalNAc)					0.2	A2G1GalNAc1 (SO4- on GalNAc)					0.2	A2G1GalNAc1 (SO4- on GalNAc)					0.2	A2G1GalNAc1 (SO4- on GalNAc)					0.2	A2G1GalNAc1 (SO4- on GalNAc)					0.2	A2G1GalNAc1 (SO4- on GalNAc)					0.2	A2G1GalNAc1 (SO4- on GalNAc)
																																							0.2	A2GalNAc2
7a	0.07	6.41				13	0.05	6.39				12	0.09	6.44				12	0.05	6.33				12	0.25	6.46				13	0.16	6.43				13	0.4	6.33				12	4.72	6.59				14	0.25
8	1.24	6.62	0.05	A4		14	1.52	6.64	0.13	A4		13	1.77	6.65	0.11	A4		13	0.19	6.44	1.7	A4		13	1.81	6.55	2.08	A4		14	1.73	6.6	0.07	A4		14	5.88	6.59	9.5	A4					3.82	A4		15	1.77
			0.5	F(6)M5					0.5	F(6)M5					0.5	F(6)M5		14	1.1	6.53	0.5	F(6)M5					0.5	F(6)M5					0.5	F(6)M5											0.5	F(6)M5
			0.4	F(6)M4A1B					0.4	F(6)M4A1B					0.4	F(6)M4A1B					0.4	F(6)M4A1B					0.4	F(6)M4A1B					0.4	F(6)M4A1B											0.4	F(6)M4A1B
																		15	1.42	6.6				14	1.18	6.63										15	0.82	6.67				13	1.31	6.66
			0.01	F(6)A3B					0.01	F(6)A3B					0.01	F(6)A3B					0.5	F(6)A3B					0.5	F(6)A3B					0.01	F(6)A3B											0.91	F(6)A3B
			0.3	A3F1					0.3	A3F1					0.3	A3F1					0.3	A3F1					0.23	A3F1					0.3	A3F1
			0.35	F(6)M4A2					0.4	F(6)M4A2					0.4	F(6)M4A2					0.4	F(6)M4A2					0.4	F(6)M4A2					0.4	F(6)M4A2											0.35	F(6)M4A2
			0.05	F(6)A3GalNAc1					0.05	F(6)A3GalNAc1					0.05	F(6)A3GalNAc1					0.05	F(6)A3GalNAc1					0.05	F(6)A3GalNAc1					0.05	F(6)A3GalNAc1											0.05	F(6)A3GalNAc1
9	0.17	6.79	0.45	A2G1GalNAc1S(3)1 (SO4- on GalNAc)		15	0.29	6.81				14	0.39	6.8				16	0.29	6.72				15	0.26	6.76				15	0.47	6.77				16	1.18	6.84				14	0.39	6.8				16	0.09
																					1.5	A4B					1.55	A4B											3.3	A4B					3	A4B
																																							0.5	A4GalNAc1
10	1.28	6.92	0.8	F(6)A4		16	1.76	6.93	0.8	F(6)A4		15	1.98	6.94	0.8	F(6)A4		17	2.61	6.89	1.99	F(6)A4		16	3.98	6.93	2.3	F(6)A4		16	1.88	6.89	0.75	F(6)A4		17	0.29	6.97				15	8.25	6.98	5.5	F(6)A4		17	5.08
			0.15	F(6)A2GalNAc2					0.16	F(6)A2GalNAc2					0.18	F(6)A2GalNAc2					0.2	F(6)A2GalNAc2					0.39	F(6)A2GalNAc2					0.13	F(6)A2GalNAc2											0.2	F(6)A2GalNAc2
			0.4	F(6)A1BG(4)1					0.4	F(6)A1BG(4)1					0.5	F(6)A1BG(4)1																	0.5	F(6)A1BG(4)1
			0.4	F(6)A2G(4)1					0.4	F(6)A2G(4)1					0.5	F(6)A2G(4)1																	0.5	F(6)A2G(4)1
11	6.18	7.07	4	M6		17	6.56	7.09	4	M6		16	5.29	7.1	4.09	M6		18	6.48	7.04	3.61	M6		17	6.75	7.08	3.44	M6		17	5.86	7.04	4.5	M6		18	7.56	7.11	4	M6		16	5.89	7.11	4.2	M6
																																										17	1.46	7.21
															1.2	A3F1G1					2.3	A3F1G1					2.3	A3F1G1					2.25	A3F1G1					3.89	A3F1G1
												17	4.66	7.18																18	4.25	7.14
			0.3	A2G(4)2					1.2	A2G(4)2					2	A2G(4)2																	2.3	A2G(4)2
			0.3	A1BG1Gal1					0.3	A1BG1Gal1					0.3	A1BG1Gal1					0.4	A1BG1Gal1					0.4	A1BG1Gal1											0.35	A1BG1Gal1					0.4	A1BG1Gal1
			1.1	A3BGalNAc2					1.05	A3BGalNAc2					1.16	A3BGalNAc2					1.1	A3BGalNAc2					1.1	A3BGalNAc2					1.31	A3BGalNAc2					1.2	A3BGalNAc2					1.25	A3BGalNAc2
																																	0.45	F(6)A1F1G2
																					0.01	A4G1GlcNAc1					0.8	A4G1GlcNAc1											0.9	A4G1GlcNAc1					0.9	A4G1GlcNAc1
12	0.33	7.26	0.25	A2F1G1GalNAc1		18	0.51	7.29	0.3	A2F1G1GalNAc1		18	0.33	7.28	0.33	A2F1G1GalNAc1		19	0.92	7.26	0.4	A2F1G1GalNAc1		18	0.4	7.27	0.35	A2F1G1GalNAc1		19	0.63	7.25	0.4	A2F1G1GalNAc1		19	2.06	7.31	1	A2F1G1GalNAc1		18	0.37	7.31	0.37	A2F1G1GalNAc1		18	2.94
13	0.62	7.37				19	0.88	7.38				19	1	7.39				20	0.77	7.33				19	0.54	7.38				20	0.96	7.33				20	0.93	7.42				19	0.44	7.42
			0.05	F(6)A2BG(3)1/F(6)A2BG(4)1					0.5	F(6)A2BG(3)1/F(6)A2BG(4)1					0.5	F(6)A2BG(3)1/F(6)A2BG(4)1																	0.5	F(6)A2BG(4)1
			0.45	F(6)A4GalNAc1					0.5	F(6)A4GalNAc1					0.5	F(6)A4GalNAc1					0.6	F(6)A4GalNAc1					0.54	F(6)A4GalNAc1					0.46	F(6)A4GalNAc1											0.44	F(6)A4GalNAc1
																											0.6	F(6)A4F2G2
14	2.07	7.55	0.45	F(6)A3BF1		20	2.09	7.56	0.45	F(6)A3BF1		20	0.58	7.46	0.5	F(6)A3BF1		21	1.24	7.45	0.55	F(6)A3BF1		20	1.37	7.48	0.5	F(6)A3BF1		21	0.48	7.45	0.4	F(6)A3BF1		21	0.55	7.45				20	0.42	7.52
			0.1	F(6)A2F2					0.1	F(6)A2F2					0.13	F(6)A2F2					0.12	F(6)A2F2					0.16	F(6)A2F2					0.11	F(6)A2F2
																					1.1	A3BF2					1.1	A3BF2											0.93	A3BF2
			0.5	F(6)A4B					0.5	F(6)A4B					0.55	F(6)A4B					0.6	F(6)A4B					0.55	F(6)A4B					0.45	F(6)A4B											3.45	F(6)A4B
			0.1	A3F1G1Gal1					0.1	A3F1G1Gal1					0.15	A3F1G1Gal1					0.15	A3F1G1Gal1					0.15	A3F1G1Gal1											0.15	A3F1G1Gal1					0.15	A3F1G1Gal1
																																							1.7	A4G1GlcNAc1
			0.01	A4F1GalNAc1					0.01	A4F1GalNAc1					0.01	A4F1GalNAc1					0.01	A4F1GalNAc1					0.01	A4F1GalNAc1					0.01	A4F1GalNAc1					0.01	A4F1GalNAc1					0.01	A4F1GalNAc1
			0.32	M7					0.29	M7		21	2.97	7.58	0.65	M7		22	1.31	7.51	0.86	M7		21	1.3	7.54	0.8	M7		22	3.03	7.54	0.25	M7		22	0.88	7.55	0.7	M7		21	0.73	7.59	0.7	M7
			0.4	F(6)M6					0.4	F(6)M6					0.45	F(6)M6					0.5	F(6)M6					0.5	F(6)M6					0.45	F(6)M6											0.5	F(6)M6
			0.8	F(6)A2G(3)2/F(6)A2G(4)2					1.3	F(6)A2G(3)2/F(6)A2G(4)2					2.3	F(6)A2G(3)2/F(6)A2G(4)2					1.1	F(6)A2G(3)2											2.7	F(6)A2G(4)2/F(6)A2G(3)2
																																	0.05	A3BG2
15	3.09	7.67				21	3.47	7.69				22	3.73	7.68				23	4.25	7.65				22	3.06	7.68				23	3.81	7.64				23	1.16	7.6				22	1.44	7.72
			1.3	F(6)A3F1G1					1.3	F(6)A3F1G1					1.7	F(6)A3F1G1					1.75	F(6)A3F1G1					1.7	F(6)A3F1G1					1.6	F(6)A3F1G1
			1.3	F(6)A2BF1G1					1.3	F(6)A2BF1G1					1.3	F(6)A2BF1G1					1.35	F(6)A2BF1G1					1.36	F(6)A2BF1G1					1.3	F(6)A2BF1G1
																																							0.88	A4F1GalNAc1
																					0.05	A3BG1Gal1					0.05	A3BG1Gal1											0.05	A3BG1Gal1					0.05	A3BG1Gal1
16	1.35	7.79	0.7	M7		22	1.3	7.8	0.59	M7		23	1.36	7.78	0.9	M7		24	1.53	7.76	0.5	M7		23	1.72	7.8	0.5	M7		24	1.38	7.75	0.75	M7		24	0.71	7.8	0.4	M7		23	0.95	7.84	0.4	M7		19	1.55
			0.04	F(6)A2BF2					0.1	F(6)A2BF2					0.1	F(6)A2BF2					0.1	F(6)A2BF2					0.1	F(6)A2BF2					0.1	F(6)A2BF2
			0.01	F(6)A3F2					0.01	F(6)A3F2					0.01	F(6)A3F2					0.01	F(6)A3F2					0.07	F(6)A3F2					0.01	F(6)A3F2
			0.1	A3BF2G(4)1					0.1	A3BF2G(4)1					0.57	A3BF2G(4)1																	0.5	A3BF2G(4)1
												24	0.72	7.83				25	0.66	7.82										25	0.38	7.82
			0.5	F(6)A2F1G1GalNAc1					0.5	F(6)A2F1G1GalNAc1					0.5	F(6)A2F1G1GalNAc1					0.5	F(6)A2F1G1GalNAc1					0.5	F(6)A2F1G1GalNAc1					0.4	F(6)A3F1G1/FA2F1G1GalNAc1											0.5	F(6)A2F1G1GalNAc1
																																							0.54	A3F2G1
17	4.72	7.96	2.58	M7		23	4.96	7.98	2.8	M7		25	4.51	7.99	2.8	M7		26	5.01	7.92	3	M7		24	5.23	7.98	3	M7		26	4.65	7.92	2.2	M7		25	3.18	7.96	3.18	M7		24	4.21	8.01	3	M7		20	3.64
			1.65	F(6)A4G1GlcNAc1					1.65	F(6)A4G1GlcNAc1					1.65	F(6)A4G1GlcNAc1					1.7	F(6)A4G1GlcNAc1					1.7	F(6)A4G1GlcNAc1					1.65	F(6)A4G1GlcNAc1											1.6	F(6)A4G1GlcNAc1
			0.01	F(6)A3F1G(4)2					0.01	F(6)A3F1G(4)2					0.01	F(6)A3F1G(4)2																	0.8	F(6)A3F1G2		26	3.43	8.01	1.2	A3BF1G1
			0.1	A3BG2Gal1					0.1	A3BG2Gal1					0.06	A3BG2Gal1
																																							0.5	A1F1G2Gal2
18	0.91	8.13	0.7	M7		24	0.86	8.16	1.19	M7		26	0.43	8.14	0.7	M7		27	0.96	8.1	0.9	M7		25	2.12	8.08	0.9	M7		27	0.84	8.08	0.84	M7		27	1.56	8.22	1	M7		25	1.03	8.15	1.03	M7		21	0.52
																		28	2.08	8.27										28	1.73	8.26										26	1.42	8.26
			0.2	F(6)A4BF1					0.25	F(6)A4BF1					0.2	F(6)A4BF1					0.2	F(6)A4BF1					0.2	F(6)A4BF1					0.2	F(6)A4BF1
			0.4	F(6)A2BG1S(3)1
19	1.56	8.3				25	3.73	8.38				27	0.65	8.2
																																																22	0.29
			1	F(6)A4F1GalNAc1					1	F(6)A4F1GalNAc1					0.99	F(6)A4F1GalNAc1					0.94	F(6)A4F1GalNAc1					1.02	F(6)A4F1GalNAc1					1.03	F(6)A4F1GalNAc1											0.9	F(6)A4F1GalNAc1
												28	1.31	8.29										26	1.6	8.3										28	0.59	8.33				27	0.87	8.35
																					0.5	A4G1Gal1					0.5	A4G1Gal1											0.59	A4G1Gal1					0.5	A4G1Gal1
									0.55	F(6)A3F2G1					0.5	F(6)A3F2G1					0.5	F(6)A3F2G1					0.55	F(6)A3F2G1					0.5	F(6)A3F2G1
			0.56	A3F1G1S(6)1					0.6	A3F1G1S(6)1
20	1.09	8.35				26	1.02	8.51	0.6	F(6)A4G(3)2		29	2.69	8.42	1.5	F(6)A4G(3)2		29	0.75	8.39				27	1.48	8.42				29	1.47	8.35	1.4	F(6)A4G(3)2		29	0.61	8.46				28	1.43	8.47
															1.96	A3G(3)3/A3G(4)3					1	A3G(3)3											2.44	A3G(3)3/A3G(4)3
									0.2	F(6)A2F2G2					0.2	F(6)A2F2G2					0.2	F(6)A2F2G2					0.3	F(6)A2F2G2					0.2	F(6)A2F2G2
			1.09	A2G2S(3)1																							1.73	F(6)A3BF1G1																	1.43	F(6)A3BF1G1
21	0.98	8.48	0.38	F(6)A1F1G2Gal2					0.4	F(6)A1F1G2Gal2					0.4	F(6)A1F1G2Gal2		30	0.97	8.46	0.52	F(6)A1F1G2Gal2		28	1.12	8.5	0.59	F(6)A1F1G2Gal2		30	1.12	8.44				30	0.35	8.53				29	1.07	8.55	0.59	F(6)A1F1G2Gal2		23	0.2
			0.6	A3F1G1Sg(6)1					0.6	A3F1G1Sg(6)1
																																							0.61	A2G2Gal2
22	0.51	8.62				27	0.67	8.64				30	1.02	8.65	0.5	A3BG(4)3		31	1.12	8.57				29	0.59	8.62				31	1.75	8.68	0.5	A3BG(4)3		31	1.31	8.75				30	0.59	8.67				24	0.6
			0.5	F(6)A2G(4)2S(3)1					1	F(6)A2G(4)2S(6)1
23	4.35	8.82				28	5.08	8.84	0.5	F(6)A3G(3)3/F(6)A3G(4)3		31	2.15	8.75	1.5	F(6)A3G(3)3/F(6)A3G(4)3		32	3.8	8.79	1.12	F(6)A3G(3)3		30	0.71	8.71				32	4.06	8.77	1.5	F(6)A3G(4)3/F(6)A3G(3)3								31	3.5	8.88
																																																25	2.27
																																							1.31	A4BF1G1
												32	3.09	8.84										31	2.86	8.83										32	2.78	8.88
			4.35	M8					4	M8					3.09	M8					2.9	M8					3.5	M8					2.93	M8					2.52	M8					3.5	M8
24	0.35	8.92				29	0.63	8.95				33	0.51	8.94				33	0.65	8.88				32	0.44	8.92				33	0.97	8.89				33	2.49	9.07				32	0.4	8.98				26	0.5
			0.2	F(6)A4F2G(3)4					0.2	F(6)A4F2G(3)4					0.51	F(6)A4F2G(3)4					0.65	F(6)A4F2G(3)4											0.6	F(6)A4F2G(3)4
25	1.02	9.02	1.36	M8		30	0.76	9.05	1.05	M8		34	2.4	9.09	1	M8		34	0.72	8.97	0.61	M8		33	0.69	9.04	0.8	M8		34	0.31	8.99	0.7	M8					0.7	M8		33	0.73	9.09	0.7	M8
			0.5	F(6)A3BG(4)3					0.5	F(6)A3BG(4)3					0.5	F(6)A3BG(4)3																	0.5	F(6)A3BG(4)3
			0.5	A3F(3)1G(4)3					0.5	A3F(3)1G(4)3					1	A3F(3)1G(4)3																	1	A3F(3)1G(4)3
			0.2	A3F1G1Gal2					1.2	A3F1G1Gal2					1.2	A3F1G1Gal2					1.2	A3F1G1Gal2					1.23	A3F1G1Gal2											1.2	A3F1G1Gal2					1.2	A3F1G1Gal2
															1.96	F(6)A3BF1G(3)2					2	F(6)A3BF1G(3)2											2.04	F(6)A3BF1G2
															0.5	F(6)A2G2Gal2					0.5	F(6)A2G2Gal2					0.6	F(6)A2G2Gal2																	0.6	F(6)A2G2Gal2
																					0.69	F(6)A4F1G1					0.75	F(6)A4F1G1
26	1.89	9.14				31	2.17	9.17				35	1.85	9.23				35	2.24	9.13				34	1.29	9.16				35	2.3	9.09										34	0.44	9.26
				A4F2GalNAc2
																					0.85	A4G2Gal1GalNAc2					0.85	A4G2Gal1GalNAc2											0.85	A4G2Gal1GalNAc2					0.8	A4G2Gal1GalNAc2
			0.5	F(6)A3F2G1S(3)1
27	1.44	9.27				32	1.71	9.3				36	1.09	9.36				36	1.91	9.24				35	1.8	9.29				36	1.83	9.22				34	0.37	9.26				35	1.58	9.4				27	0.15
			0.5	A3BF2G1S(6)2					0.5	A3BF2G1S(6)2
																																							1	A3F3G2
28	0.81	9.41	0.81	A4G(3)3Lac1/A4G(4)3Lac1		33	0.74	9.44	0.74	A4G(3)3Lac1/A4G(4)3Lac1		37	0.81	9.44	0.81	A4G(4)3Lac1, A4G(3)3Lac1		37	0.99	9.38	0.8	A4G(3)3Lac1		36	1.16	9.43				37	0.75	9.36	0.75	A4G(4)3Lac1, A4G(3)3Lac1		35	2	9.43										28	0.15
																																							0.9	A3F1G2Gal2
29	4.84	9.54	3.75	M9		34	4.88	9.57	4.1	M9		38	4.29	9.56	4.29	M9		38	4.5	9.5	4	M9		37	4.79	9.55	3.9	M9		38	5.15	9.48	4	M9		36	5.3	9.61	4.6	M9		36	4.62	9.61	4.2	M9		29	3.99
			2.76	A3G3S(6)1					2.8	A3G3S(6)1
			0.4	F(6)A3F1G1Sg(6)1					0.4	F(6)A3F1G1Sg(6)1
30	3.87	9.64				35	2.85	9.67				39	1.54	9.72
			0.9	F(6)A2G(4)2S(3,6)2
31	1.21	9.76	0.7	A4G(4)4		36	1.45	9.79	1.6	A4G(4)4		40	0.28	9.9	1.72	A4G(4)4		39	1.58	9.72				38	2.02	9.76				39	1.39	9.7	2.2	A4G(4)4								37	0.97	9.81
			0.4	A3BG3S(6)1					0.45	A3BG3S(6)1
			0.11	F(6)A4G3Lac1					0.05	F(6)A4G3Lac1					0.1	F(6)A4G3Lac1																	0.1	F(6)A4G3Lac1
																					0.6	F(6)A3F3G2					1	F(6)A3F3G2
32	0.55	9.87	0.57	F(6)A3G3S(3)1		37	0.6	9.96										40	0.45	9.84				39	0.24	9.89				40	0.45	9.8							1	A4G3GlcNAc3		38	0.44	10.09
																																							0.2	A2F2G2Gal1GlcNac1
33	1.57	10.07	1	A4BG(3)4		38	1.7	10.1	1.3	A4BG(3)4		41	2.32	10.02	1.5	A4BG(4)4		41	0.8	10				40	1.2	10.02				41	0.35	9.93	1.5	A4BG(3)4		37	0.34	10.01										30	0.15
			0.75	F(6)A3F1G2Gal2					0.75	F(6)A3F1G2Gal2					0.82	F(6)A3F1G2Gal2					0.9	F(6)A3F1G2Gal2					0.9	F(6)A3F1G2Gal2																	0.9	F(6)A3F1G2Gal2
			0.15	F(6)A2F2G2S(3)1
									0.8	A4BF3G1					1.5	A4BF3G1					1.5	A4BF3G1					1.5	A4BF3G1					1.5	A4BF3G1
																					1	F(6)A4G3GlcNAc3					1	F(6)A4G3GlcNAc3																	0.9	F(6)A4G3GlcNAc3
34	0.96	10.21	0.7	F(6)A4F3G1		39	1.94	10.24	0.7	F(6)A4F3G1		42	1.44	10.14	0.9	F(6)A4F3G1		42	0.34	10.09	0.85	F(6)A4F3G1		41	0.16	10.13	0.9	F(6)A4F3G1		42	1.62	10	0.95	F(6)A4F3G(4)1		38	0.58	10.36				39	0.57	10.36				31	0.11
			0.3	F(6)A2F2G2Gal1GlcNac1					0.25	F(6)A2F2G2Gal1GlcNac1					0.13	F(6)A2F2G2Gal1GlcNac1					0.25	F(6)A2F2G2Gal1GlcNac1					0.26	F(6)A2F2G2Gal1GlcNac1					0.2	F(6)A2F2G2Gal1GlcNac1											0.2	F(6)A2F2G2Gal1GlcNac1
			0.35	F(6)A4G(4)4					0.35	F(6)A4G(4)4					0.4	F(6)A4G(4)4																	0.4	F(6)A4G4
35	0.74	10.29				40	0.56	10.39				43	1.19	10.31				43	0.95	10.19	1	A4F3G2		42	0.53	10.3	0.93	A4F3G2		43	2.28	10.1																32	0.27
			0.4	F(6)A4G2S(6)2					1.01	F(6)A4G2S(6)2																				44	0.44	10.31
			0.5	F(6)A4G2Sg(6)1					0.5	F(6)A4G2Sg(6)1								44	0.3	10.35				43	0.08	10.39													1.24	A4G2GlcNAc1Gal1
36	0.29	10.55	0.29	F(6)A4F1G3		41	0.68	10.6	0.68	F(6)A4F1G3		44	0.79	10.51	0.79	F(6)A4F1G3		45	1.06	10.52				44	0.32	10.57				45	0.93	10.5	0.65	F(6)A4F1G3		39	0.22	10.53				40	0.2	10.64				33	0.24
37	0.55	10.71	0.55	A4G(4)4Gal1		42	0.81	10.71	0.51	A4G(4)4Gal1		45	0.54	10.61	0.54	A4G(4)4Gal1		46	1.07	10.77				45	0.5	10.74				46	0.39	10.59				40	0.37	10.79				41	0.26	10.86
38	1.78	10.91				43	1.33	10.86				46	1.4	10.77																			1.2	F(6)A4G3Lac1
			1	F(6)A3G3S(6)2		44	0.51	10.98	1	F(6)A3G3S(6)2								47	0.23	10.97
			1.15	F(6)A3F2G(3)3/F(6)A3F2G(4)3					1.14	F(6)A3F2G(3)3/F(6)A3F2G(4)3					1.1	F(6)A3F2G(3)3/F(6)A3F2G(4)3					0.4	F(6)A3F2G(3)3											1.1	F(6)A3F2G(4)3/F(6)A3F2G(3)3					1.78	A4BF4G1
																											1.21	F(6)A4G2GlcNAc1Gal1																	1.3	F(6)A4G2GlcNAc1Gal1
												47	0.71	10.88										46	0.28	11.04				47	1.43	10.76				41	1.2	11.05				42	0.08	11.1
																														48	0.66	10.87
																																							0.37	A4F3GalNAc4
39	1.07	11.12				45	1.45	11.16				48	0.9	11.06				48	0.7	11.09				47	0.56	11.14				49	0.78	11.05				42	0.21	11.23				43	0.29	11.43				34	0.43
			0.7	A4BF3G1S(6)1
40	0.93	11.27	0.93	F(6)A4BF4G1		46	0.56	11.32	1.7	F(6)A4BF4G1		49	1.43	11.31	2	F(6)A4BF4G1		49	1.31	11.32	2	F(6)A4BF4G1		48	1.94	11.36	2.2	F(6)A4BF4G1		50	0.37	11.24	1.8	F(6)A4BF4G1		43	0.58	11.41				44	0.24	11.58				35	1.05
41	0.63	11.39				47	0.99	11.42
			0.4	F(6)A4F3GalNAc4					0.6	F(6)A4F3GalNAc4					0.33	F(6)A4F3GalNAc4					0.3	F(6)A4F3GalNAc4					0.3	F(6)A4F3GalNAc4					0.4	F(6)A4F3GalNAc4											0.29	F(6)A4F3GalNAc4
42	1.01	11.5	0.49	M11		48	1.09	11.52	0.5	M11		50	0.55	11.41	0.55	M11		50	0.26	11.45	0.51	M11		49	0.3	11.5	0.75	M11		51	1.03	11.31	0.9	M11					0.79	M11					0.82	M11		36	0.06
			0.1	A4G4S(6)2					0.1	A4G4S(6)2
									0.69	F(6)A3BF1G(3)2S(3,8)
			0.65	F(6)A4G2Sg(3)2
									0.5	A3F(3)1G(4)3S(6)2
43	1.11	11.63	1.1	A3F1G1Gal2S(3)3		49	0.87	11.71				51	0.56	11.51																						44	0.85	11.85										37	0.13
																		51	0.51	11.62				50	0.37	11.67
												52	0.84	11.62																52	0.58	11.4
									0.4	F(6)A4F2G4S(6)1
			0.01	A4G(4)4Gal1GalNAc2					0.2	A4G(4)4Gal1GalNAc2					0.89	A4G(4)4Gal1GalNAc2																	1	A4G4Gal1GalNAc2
44	0.22	11.79				50	0.77	11.86				53	0.87	11.83				52	0.32	11.77				51	0.29	11.83				53	0.55	11.52										45	0.29	11.91
			0.22	A4F3G(4)4					0.25	A4F3G(4)4					1	A4F3G(4)4														54	0.53	11.6	1.19	A4F3G4
45	1.66	12.01				51	0.96	12.07				54	1.22	12.04				53	0.62	11.99				52	1	12.03				55	0.4	11.72				45	0.93	12.06				46	0.81	12.12				38	0.52
			1.2	F(6)A4G3Lac1Gal1					1.2	F(6)A4G3Lac1Gal1					1.22	F(6)A4G(3)3Lac1Gal1					1.2	F(6)A4G(3)3Lac1Gal1
46	1.49	12.21				52	0.96	12.15				55	0.7	12.13				54	1.08	12.07										56	1.83	12.04
						53	0.76	12.25																																		47	0.48	12.39
																								53	0.58	12.31
			0.1	A4BF3G3					0.1	A4BF3G3					0.1	A4BF3G3					0.1	A4BF3G3					0.1	A4BF3G3					0.4	A4BF3G3
			1	F(6)A4F3G3					1	F(6)A4F3G3					1	F(6)A4F3G3					1	F(6)A4F3G3					1.85	F(6)A4F3G3					1	F(6)A4F3G3
			0.4	F(6)A4BF4G2					0.4	F(6)A4BF4G2					0.4	F(6)A4BF4G2					0.5	F(6)A4BF4G2					0.5	F(6)A4BF4G2					1.09	F(6)A4BF4G(4)2
			1.97	F(6)A3BF1G2S(3,3,8)3/F(6)A3BF1G2S(6,6,8)3					1.3	F(6)A3BF1G2S(6,6,8)3
47	0.45	12.4	0.2	F(6)A4F3G1S(6,8)2		54	1.91	12.52	0.2	F(6)A4F3G1S(6,8)2		56	0.83	12.31				55	0.38	12.25										57	0.66	12.14
	0.77	12.62										57	0.44	12.6				56	0.34	12.55				54	0.34	12.47				58	0.38	12.31				46	0.87	12.66				48	0.79	12.56				39	0.44
			0.05	F(6)A4F3G(3)4					0.7	F(6)A4F3G(3)4					0.85	F(6)A4F3G(3)4					0.85	F(6)A4F(2)3G(3)4		55	1.19	12.89							0.8	F(6)A4F3G(3)4
48	2.26	12.72	0.5	F(6)A4F1G3S(3)3/F(6)A4F1G3S(6)3					0.1	F(6)A4F1G3S(6)3		58	1.69	12.79																59	0.6	12.55
									1.6	A4F4G4					1.69	A4F4G4					1.7	A4F4G4					1.55	A4F4G4					1.67	A4F4G4					1.3	A4F4G4					1.2	A4F4G4
			0.5	F(6)A2G2Gal2Sg(6)2					0.45	F(6)A2G2Gal2Sg(6)2
49	1.54	12.87				55	1.41	12.92	0.8	A4BF3G1S(8)2								57	1.89	12.85										60	1.87	12.82							0.5	A4G4GlcNAc3Lac1Gal1
			0.51	A3F(3)1G(4)3S(6)2Sg(3)1
50	0.57	13.11	0.8	A4G4S(3)4		56	0.53	13.09
			0.8	F(6)A4BF4G1Sg(3)1
51	1.96	13.22	0.15	F(6)A4BF4G1Sg(6)1		57	0.4	13.22	0.15	F(6)A4BF4G1Sg(6)1		59	1	13.49										56	0.14	13.35
																					0.4	F(6)A4G4GlcNAc3Lac1Gal1					0.5	F(6)A4G4GlcNAc3Lac1Gal1																	0.4	F(6)A4G4GlcNAc3Lac1Gal1
			0.75	A4BF3G1S(3,8,8)3
51a	0.47	13.53	1.6	A4F4G(4)4S(3)1		58	1.11	13.78										58	0.41	13.44				57	0.29	13.46				61	0.25	13.44
			0.38	F(6)A4F3G4S(3)1
52	0.65	13.82																						58	0.26	13.75				62	0.56	13.69
									1.01	F(6)A4G4Lac3					1	F(6)A4G4Lac3																	0.98	F(6)A4G4Lac3
			0.2	A4G(3)4Gal1GalNAc2S(3)2/A4G(3)4Gal1GalNAc2S(6)2					0.1	A4G(3)4Gal1GalNAc2S(6)2
53	0.96	13.86	0.53	A4BG4S(3)3/A4BG4S(6)3		59	0.48	14.32	0.2	A4BG4S(6)3		60	0.43	14.04
54	1.04	14.64	0.8	A4F3G4S(6)4					0.73	A4F3G4S(6)4								59	0.25	14.13										63	0.41	14.12
						60	0.45	14.97				61	0.11	14.57																						47	0.3	14.97	0.3	A4BF4G2Gal3								40	0.56
																																	0.5	F(6)A4G4Lac4
55	0.43	14.88	0.4	F(6)A4BF4G2Gal3					0.4	F(6)A4BF4G2Gal3		62	0.44	14.81	0.44	F(6)A4BF4G2Gal3		60	0.46		0.46	F(6)A4BF4G2Gal3		59	0.59		0.4	F(6)A4BF4G2Gal3		64	0.26	14.98													0.48	F(6)A4BF2G2Gal3
			0.2	A4BF3G3Gal3					0.25	A4BF3G3Gal3					0.2	A4BF3G3Gal3					0.25	A4BF3G3Gal3					0.2	A4BF3G3Gal3								48	0.33		0.33	A4BF3G3Gal3		49	0.4		0.29	A4BF3G3Gal3
			0.5	F(6)A4G(4)4Lac4Gal1					0.5	F(6)A4G(4)4Lac4Gal1					0.47	F(6)A4G(4)4Lac4Gal1
												63	0.03
56	1.33		0.33	F(6)A4F3G4S(3)3/F(6)A4F3G4S(6)3		61	0.58		0.1	F(6)A4F3G4S(6)3		64	0.28																							49	0.67											41	0.72
			1	F(6)A4G4Lac3S(3)2								65	0.36											60	0.28					65	1.11											50	0.29
												66	0.2											61	0.28																	51	0.49
57	0.4		0.4	A2G2S(6,6,8,8)4		62	0.56		0.4	A2G2S(6,6,8,8)4		67	0.19					61	0.69					62	0.36
58	0.37					63	0.5
58a	0.74																																			50	0.15
			0.37	F(6)A4F2G4S(6)1Sg(3)4
59	0.06		0.8	A4G4Gal1GalNAc2S(6)4					0.8	A4G4Gal1GalNAc2S(6)4																Total	99.8					Total	96.68					Total	98.6					Total	99.1
		Total	97.55					Total	99.06					Total	97.53					Total	97.78
[truncated: 32 more columns]

## Sheet: Table S7.8 PDNigra GlycanTraits
Major Glycans Only	Nigra/Parkinson's Disease													TABLE USED TO COMPARE/CALCULATE THE STATS BETWEEN INDIVIDUAL PATIENTS DATA
Peak number	Major Glycan	Other possible structures	Other comments
						GROUP	HEADINGS	DESCRIPTION	FORMULA	VALUES				Derived Traits	Charge analysis	N1	The percentage of total neutral glycans in total glycans	SUM(GP1:8,GP10:19,GP23:25,GP28:29,GP31,GP33:34,GP36:38,GP40:41,GP44:45,GP55)	69.49
1	M3				Initial Profile	Glycan Peaks	GP1	The percentage of M3 (major glycan) in total glycans	GP1	0.43						STotal	The percentage of total sialylated glycans in total glycans	SUM(GP9,GP20:22,GP26:27,GP30,GP32,GP35,GP39,GP42:43,GP46:54,GP56:59)	29.49
2	F(6)M3	M3B/A1					GP2	The percentage of FM3 glycan in total glycans	GP2	1.76						S1	The percentage of mono-sialylated glycans in total glycans	SUM(GP9, GP20:22,GP26,GP32,GP39,GP50/2,GP51)	8.975
3	M4						GP3	The percentage of M4 glycan in total glycans	GP3	0.44						S2	The percentage of di-sialylated glycans in total glycans	SUM(GP27,GP30,GP35,GP42,GP47,GP48/2,GP52,GP56)	11.39
4	F(6)A1	A1B/A2					GP4	The percentage of FA1 glycan in total glycans	GP4	0.59						S3	The percentage of tri-sialylated glycans in total glycans	SUM(GP43,GP46,GP48/2,GP49,GP53)	6.23
5	M4A1						GP5	The percentage of M4A1 glycan in total glycans	GP5	0.31						S4	The percentage of tetra-sialylated glycans in total glycans	SUM(GP50/2,GP54,GP57,GP59)	1.785
6	A3/F(6)A2	FA1B/A3/M4A1B					GP6	The percentage of FA2/A3 glycan in total glycans	GP6	2.27						Phos	The percentage of phosphorylated glycans in total glycans	ND	ND
7	F(6)A3 (M5)	FA2B/M5,A3B,A1BG1,A2G1,FM4A1,M4A2,A2F1/A1BF1					GP7	The percentage of FA3(M5) glycan in total glycans	GP7	18.74						SAc	The percentage of acetylated charged species	SUM(GP9)	0.17
8	F(6)M5	FM4A1B/FM5/A4/FA3B/A3F1/FA3GalNac1					GP8	The percentage of FM5 glycan in total glycans	GP8	1.24						Total charged species	The percentage of total charged species in total glycans	SUM(GP9,GP20:22,GP26:27,GP30,GP32,GP35,GP39,GP42:43,GP46:54,GP56:59)	29.49
9	A2G1GalNAc1S(3)1 (SO4- on GalNAc)						GP9	The percentage of A2G1GalNAc1S1 (SO4- on GalNAc) glycan in total glycans	GP9	0.17						Poly	The percentage of polysialic acids in total glycans	SUM(GP43,GP46,GP47,GP57,GP58)	5.33
10	F(6)A4	FA2GalNac2/FA1BG1/FA2G1					GP10	The percentage of FA4 glycan in total glycans	GP10	1.28					Branching	A1	The percentage of monoantennary glycans in total glycans	SUM(GP4)	0.59
11	M6	A3BGalNAc2/A2G2/A1BG1Gal1					GP11	The percentage of M6 glycan in total glycans	GP11	6.18						A1B	The percentage of bisecting monoantennary glycans in total glycans	ND	ND
12	A2F1G1GalNAc1						GP12	The percentage of A2F1G1GalNAc1 glycan in total glycans	GP12	0.33						A2	The percentage of biantennary glycans in total glycans	SUM(GP6/2,GP9,GP12,GP14,GP16/2,GP20,GP22,GP30,GP48/2,GP57)	11.38
13	F(6)A4GalNAc1	F(6)A2BG(4)1					GP13	The percentage of FA4GalNAc1 glycan in total glycans	GP13	0.62						A2B	The percentage of bisecting diantennary glycans in total glycans	SUM(GP15/2)	1.545
14	F(6)A2G(3)2/F(6)A2G(4)2	M7/FM6/A4F1GalNAc1/A3F1G1Gal1/FA4B/FA2F2/FA3BF1					GP14	The percentage of FA2G2 glycan in total glycans	GP14	2.07						A3	The percentage of triantennary glycans in total glycans	SUM(GP6/2,GP7/2,GP15/2,GP21,GP26,GP32,GP38,GP43,GP49)	19.9
15	F(6)A3F1G1/F(6)A2BF1G1	F(6)A2BF1G1					GP15	The percentage of FA3F1G1/FA2BF1G1 glycan in total glycans	GP15	3.09						A3B	The percentage of bisecting triantennary glycans in total glycans	SUM(GP27,GP46)	2.93
16	M7/F(6)A2F1G1GalNAc1	F(6)A2F1G1GalNAc1/F(6)A2BF2/F(6)A3F2/A3BF2G(4)1					GP16	The percentage of M7/FA2F1G1GalNAc1 glycan in total glycans	GP16	1.35						A4	The percentage of tetraantennary glycans in total glycans	SUM(GP10,GP13,GP19,GP24,GP28,GP31,GP34:37,GP41,GP44:45,GP47,GP48/2,GP50/2,GP51:52,GP54:56,GP58:59)	20.565
17	M7	F(6)A4G1GlcNAc1/F(6)A3F1G(4)2/A3BG2Gal1					GP17	The percentage of M7 glycan in total glycans	GP17	4.72						A4B	The percentage of bisecting tetraantennary glycans in total glycans	SUM(GP33,GP39:40,GP50/2,GP53)	4.815
18	M7	M7/F(6)A4BF1					GP18	The percentage of M7 glycan in total glycans	GP18	0.91					Bisecting	Bisecting (A1B, A2B, A3B, A4B)		SUM(GP15/2,GP27,GP46,GP33,GP39-40,GP50/2,GP53)	9.29
19	F(6)A4F1GalNAc1	A3F1G1S(6)1					GP19	The percentage of FA4F1GalNAc1 glycan in total glycans	GP19	1.56					Oligomannose	Total oligomannose	The percentage of oligomannose structures in total glycans	SUM(GP1:3,GP7/4,GP8,GP11,GP16/2,GP17:18,GP23,GP25,GP29)	31.25
20	A2G2S(3)1						GP20	The percentage of A2G2S1 glycan in total glycans	GP20	1.09						Lower order oligomannose	The percentage of oligomannose structures from M1-M5 in total glycans	SUM(GP1:3,GP7/4,GP8)	8.555
21	A3F1G1Sg(6)1	F(6)A1F1G2Gal2					GP21	The percentage of A3F1G1Sg1 glycan in total glycans	GP21	0.98						Higher order oligomannose	The percentage of oligomannose structures from M6-M11 in total glycans	SUM(GP11,GP16/2,GP17:18,GP23,GP25,GP29,GP42)	23.705
22	F(6)A2G(4)2S(3)1						GP22	The percentage of FA2G2S1 glycan in total glycans	GP22	0.51					Hybrid	Total hybrid glycans	The percentage of hybrid structures in total glycans	SUM(GP5)	0.31
23	M8						GP23	The percentage of M8 glycan in total glycans	GP23	4.35					Galactosylation	G0	The percentage of agalactosylated glycans in total glycans	SUM(GP1:8,GP10:11,GP13,GP16/2,GP17:19,GP23,GP25,GP29,GP41)	52.565
24	F(6)A4F2G(3)4						GP24	The percentage of FA4F2G4 glycan in total glycans	GP24	0.35						G1	The percentage of monogalactosylated glycans in total glycans	SUM(GP9,GP12,GP15,GP16/2,GP21,GP26,GP27,GP34,GP39:40,GP43,GP47,GP50/2)	14.15
25	M8	F(6)A3BG(4)3/A3F(3)1G(4)3/A3F1G1Gal2					GP25	The percentage of M8 glycan in total glycans	GP25	1.02						G2	The percentage of digalactosylated glycans in total glycans	SUM(GP14,GP20,GP22,GP30,GP35,GP42,GP46,GP48/2,GP57)	12.31
26	F(6)A3F2G1S(3)1						GP26	The percentage of FA3F2G1S1 glycan in total glycans	GP26	1.89						G3	The percentage of trigalactosylated glycans in total glycans	SUM(GP28,GP32,GP36,GP38,GP45,GP48/2,GP49)	7.76
27	A3BF2G1S(6)2						GP27	The percentage of A3BF2G1S2 glycan in total glycans	GP27	1.44						G4	The percentage of tetragalactosylated glycans in total glycans	SUM(GP24,GP31,GP33,GP37,GP44,GP50/2,GP51:56,GP58:59)	12.195
28	A4G(3)3Lac1/A4G(4)3Lac1						GP28	The percentage of A4G3Lac1 glycan in total glycans	GP28	0.81						G0/G1	The ratio of agalactosylated glycans to monoglaactosylated glycans		3.71484
29	M9	A3G3S(6)1/F(6)A3F1G1Sg(6)1					GP29	The percentage of M9 glycan in total glycans	GP29	4.84						G0/G2	The ratio of agalactosylated glycans to diglaactosylated glycans		4.27011
30	F(6)A2G(4)2S(3,6)2						GP30	The percentage of FA2G2S2 glycan in total glycans	GP30	3.87					Core fucosylation	CoreFTotal	The percentage of core fucosylated glycans in total glycans	SUM(GP2,GP4,GP6/2,GP7/2,GP8,GP10,GP13:15,GP16/2,GP19,GP22,GP24,GP26,GP30,GP32,GP34:36,GP38,GP40:42,GP45:48,GP50/2,GP55:56,GP58)	46.685
31	A4G(4)4	A3BG3S(6)1/F(6)A4G3Lac1					GP31	The percentage of A4G4 glycan in total glycans	GP31	1.21						FG0	The percentage of core fucosylated agalactosylated structures in total glycans	SUM(GP2,GP4,GP6/2,GP7/2,GP8,GP10,GP13,GP19,GP41)	18.185
32	F(6)A3G3S(3)1						GP32	The percentage of FA3G3S1 glycan in total glycans	GP32	0.55						FG1	The percentage of core fucosylated monogalactosylated structures in total glycans	SUM(GP15,GP16/2,GP26,GP34,GP40,GP47,GP50/2)	9.05
33	A4BG(3)4	F(6)A3F1G2Gal2/F(6)A2F2G2S(3)1					GP33	The percentage of A4BG4 glycan in total glycans	GP33	1.57						FG2	The percentage of core fucosylated digalactosylated structures in total glycans	SUM(GP14,GP22,GP30,GP35,GP42,GP46,GP48/2)	10.82
34	F(6)A4F3G1	F(6)A2F2G2Gal1GlcNac1/F(6)A4G(4)4					GP34	The percentage of FA4F3G1 glycan in total glycans	GP34	0.96						FG3	The percentage of core fucosylated trigalactosylated structures in total glycans	SUM(GP32,GP36,GP38,GP45,GP48/2)	5.41
35	F(6)A4G2Sg(6)1	F(6)A4G2Sg(6)1					GP35	The percentage of FA4G2Sg1 glycan in total glycans	GP35	0.74						FG4	The percentage of core fucosylated tetragalactosylated structures in total glycans	SUM(GP24,GP55:56,GP58)	3.22
36	F(6)A4F1G3						GP36	The percentage of FA4F1G3 glycan in total glycans	GP36	0.29						Hybrid glycans	The percentage of core fucosylated hybrid structures in total glycans	ND	ND
37	A4G(4)4Gal1						GP37	The percentage of A4G4Gal1 glycan in total glycans	GP37	0.55					Outer arm fucosylation	Outer armFTotal	The percentage of outer arm fucosylated glycans in total glycans	SUM(GP12,GP15,GP16/2,GP19,GP21,GP24,GP26,GP27,GP34,GP36,GP38:41,GP43,GP44,GP46,GP47,GP48/2,GP49,GP50/2,GP51,GP54,GP58)	27.55
38	F(6)A3F2G(3)3/F(6)A3F2G(4)3	F(6)A3F2G(4)3/F(6)A3F2G(3)3					GP38	The percentage of FA3F2G3 glycan in total glycans	GP38	1.78						Hybrid glycans	The percentage of hybrid oligomannose and complex glycans) outer arm fucosylated structures in total glycans	ND	ND
39	A4BF3G1S(6)1						GP39	The percentage of A4BF3G1S1 glycan in total glycans	GP39	1.07					Alpha galactosylation	αGal	The percentage of α-galactosylated glycans in total glycans	SUM(GP37,GP43,GP45,GP48/2,GP52,GP55,GP59)	5.59
40	F(6)A4BF4G1						GP40	The percentage of FA4BF4G1 glycan in total glycans	GP40	0.93					N-acetylgalactosamine	GalNAc	The percentage of N-acetylgalactosimined structures in total glycans	SUM(GP9,GP12:13,GP16/2,GP19,GP41,GP52,GP59)	4.695
41	F(6)A4F3GalNAc4						GP41	The percentage of FA4F3GalNAc4 glycan in total glycans	GP41	0.63					Lac	Total Lac structures	The percentage of structures with Lac in total glycans	SUM(GP28,GP45,GP55:56)	4.23
42	F(6)A4G2Sg(3)2	M11,A4G4S(6,6)2/F(6)A4G2Sg(3,3)2					GP42	The percentage of FA4G2Sg2 glycan in total glycans	GP42	1.01
43	A3F1G1Gal2S(3)3	A4G4Gal1GalNAc2					GP43	The percentage of A3F1G1Gal2S3 glycan in total glycans	GP43	1.11
44	A4F3G(4)4						GP44	The percentage of A4F3G4 glycan in total glycans	GP44	0.22				*percentages are based on the pooled profile that was ran while doing the exoglycosidase diggestions. When the profiles were ran individually, the relative abundances of each trait differs between groups and regions.
45	F(6)A4G3Lac1Gal1						GP45	The percentage of FA4G3Lac1Gal1 glycan in total glycans	GP45	1.66
46	F(6)A3BF1G2S(3,3,8)3/F(6)A3BF1G2S(6,6,8)3	F(6)A4F3G3/F(6)A4BF4G2/A4BF3G3					GP46	The percentage of FA3BF1G2S3 glycan in total glycans	GP46	1.49
47	F(6)A4F3G1S(6,8)2	F(6)A4F3G(3)4					GP47	The percentage of FA4F3G1S2 glycan in total glycans	GP47	1.22
48	F(6)A2G2Gal2Sg(6)2/F(6)A4F1G3S(3)3/F(6)A4F1G3S(6)3	F(6)A4F1G3S(6,6,6)3/F(6)A4F1G3S(3,3,3)3					GP48	The percentage of FA2G2Gal2Sg2/FA4F1G3S3 glycan in total glycans	GP48	2.26
49	A3F(3)1G(4)3S(6)2Sg(3)1						GP49	The percentage of A3F1G3S2Sg1 glycan in total glycans	GP49	1.54
50	A4G4S(3)4/F(6)A4BF4G1Sg(3)1	F(6)A4BF4G1Sg(3)1					GP50	The percentage of A4G4S4/FA4BF4G1Sg1 glycan in total glycans	GP50	0.57
51	A4F4G(4)4S(3)1	F(6)A4F3G4S(3)1/F(6)A4BF4G1Sg(6)1					GP51	The percentage of A4F4G4S1 glycan in total glycans	GP51	2.43
52	A4G(3)4Gal1GalNAc2S(3)2/A4G(3)4Gal1GalNAc2S(6)2						GP52	The percentage of A4G4Gal1GalNAc2S2 glycan in total glycans	GP52	0.65
53	A4BG4S(3)3/A4BG4S(6)3						GP53	The percentage of A4BG4S3 glycan in total glycans	GP53	0.96
54	A4F3G4S(6)4						GP54	The percentage of A4F3G4S4 glycan in total glycans	GP54	1.04
55	F(6)A4G4Lac4Gal1	F(6)A4BF4G2Gal3/A4BF3G3Gal3					GP55	The percentage of FA4G4Lac4Gal1 glycan in total glycans	GP55	0.43
56	F(6)A4G4Lac3S(3)2	F(6)A4F3G4S(3,3,3)3/F(6)A4F3G4S(6,6,6)3					GP56	The percentage of FA4G4Lac3S2 glycan in total glycans	GP56	1.33
57	A2G2S(6,6,8,8)4						GP57	The percentage of A2G2S4 glycan in total glycans	GP57	0.4
58	F(6)A4F2G4S(6)1Sg(3)4						GP58	The percentage of FA4F2G4S1Sg4 glycan in total glycans	GP58	1.11
59	A4G4Gal1GalNAc2S(6)4						GP59	The percentage of A4G4Gal1GalNAc2S4 glycan in total glycans	GP59	0.06
							GPTotal	The sum of total glycans	SUM (GP1:GP59)	98.98
