# Supplementary material for: Changes in tissue protein N-glycosylation and associated molecular signature occur in the human Parkinsonian brain in a region-specific manner
Source: PNAS Nexus. 2023 Dec 25;3(1):pgad439. doi: 10.1093/pnasnexus/pgad439 (PMC10766401; doi:10.1093/pnasnexus/pgad439)
Supplement: pgad439_Supplementary_Data [file pgad439_supplementary_data.zip › PNASNEXUS-PNASNEXUS-2023-00039RR-s01.xlsx]

## Sheet: Table S8.1 Striatum control
FINAL PEAK NUMBERS	GUUPLC	tR (min)MS	Experimental mass (m/z)	Theoretical mass (m/z)	Error (ppm)	Ion	Assignment	Monosaccharide composition	Monoisotopic mass
Sample Name: Striatum control			2AB labelled N-glycans your samples
			3µL water-9µL MeCN (10µL injected LCMS system), UPLC-FLD-QTOF YCA 219, negative mode
FINAL PEAK NUMBERS (for publication)	GUUPLC	tR (min)MS	Experimental mass (m/z)	Theoretical mass (m/z)	Error (ppm)	Ion	Assignment	Monosaccharide composition	Monoisotopic mass
1	4.26	3.22	1029.38	1029.39	5.24583	[M-1H]-1	M3	HexNAc2Hex3	1030.4
2	4.72	3.9	1175.44	1175.45	4.50892	[M-H]-1	FM3	dHex1HexNAc2Hex3	1176.45
			1232.46	1232.47	10.0611	[M-1H]-1	M3B/A1	HexNAc3Hex3	1233.48
			615.73	615.731	1.46168	[M-2H]-2
2a	4.89		junk?
3	5.08	4.45	1191.46	1191.44	15.3595	[M-1H]-1	M4	HexNAc2Hex4	1192.45
			595.208	595.217	16.1286	[M-2H]-2
4	5.28	4.78	688.755	688.76	6.09792	[M-2H]-2	FA1	dHex1HexNAc3Hex3	1379.53
			717.259	717.27	16.3118	[M-2H]-2	A1B/A2	HexNAc4Hex3	1436.56
5	5.61	5.27	818.819	818.81	10.6252	[M-2H]-2	A2B	HexNAc5Hex3	1639.63
6	5.78	5.62	818.807	818.81	3.66385	[M-2H]-2	A3	HexNAc5Hex3	1639.63
			1394.53	1394.52	9.53732	[M-1H]-1	M4A1	HexNAc3Hex4	1395.53
			790.304	790.299	5.94711	[M-2H]-2	FA1B/FA2	dHex1HexNAc4Hex3	1582.61
			1581.61	1581.61	0.252908	[M-H]-1
7	6.14	6.27	1353.49	1353.49	5.11565	[M-H]-1	M5	HexNAc2Hex5	1354.5
			676.232	676.244	17.5972	[M-2H]-2
			891.83	891.839	10.6521	[M-2H]-2	FA2B/FA3	dHex1HexNAc5Hex3	1785.69
			769.771	769.786	18.8364	[M-2H]-2	FM4A1	dHex1HexNAc3Hex4	1541.59
			798.282	798.297	18.6647	[M-2H]-2	M4A2	HexNAc4Hex4	1598.61
			717.275	717.27	6.69204	[M-2H]-2	A2F1/A1BF1	dHex1HexNAc4Hex3	1436.56
			798.311	798.297	17.6626	[M-2H]-2	A1BG1/A2G1	HexNAc4Hex4	1598.61
			842.311	842.305	7.47948	[M-2H]-2	A1G1S1	HexNAc3Hex4Neu5Ac1	1686.62
7a	6.35		junk?
8	6.59	7.15	920.355	920.35	5.97599	[M-2H]-2	A4	HexNAc6Hex3	1842.71
			749.279	749.273	8.54162	[M-2H]-2	FM5	dHex1HexNAc2Hex5	1500.56
			871.323	871.326	2.98396	[M-2H]-2	FM4A1B	dHex1HexNAc4Hex4	1744.66
			993.382	993.379	3.42266	[M-2H]-2	FA3B	dHex1HexNAc6Hex3	1988.77
			891.854	891.839	16.7071	[M-2H]-2	A3F1	dHex1HexNAc5Hex3	1785.69
9	6.74	7.52	777.783	777.784	1.02856	[M-2H]-2	M5A1	HexNAc3Hex5	1557.58
10	6.87	7.77	993.395	993.379	16.5093	[M-2H]-2	FA4	dHex1HexNAc6Hex3	1988.77
							FA2GalNAc2
			871.323	871.326	2.98396	[M-2H]-2	FA2G1/FA1BG1	dHex1HexNAc4Hex4	1744.67
11	7.02	8.07	1515.53	1515.55	11.1511	[M-H]-1	M6	HexNAc2Hex6	1516.56
			757.262	757.27	10.4322	[M-2H]-2
			993.376	993.379	3.02	[M-2H]-2	A4F(2)1	dHex1HexNAc6Hex3	1988.77
			972.878	972.865	13.0542	[M-2H]-2	A3F1G1	dHex1HexNAc5Hex4	1947.75
			850.816	850.812	3.99618	[M-2H]-2	FM5A1	dHex1HexNAc3Hex5	1703.64
			1123.41	1123.43	15.2213	[M-2H]-2	A3BGalNAc2	HexNAc8Hex3	2248.87
			1094.92	1094.92	5.84518	[M-2H]-2	FA3GalNAc2	dHex1HexNAc7Hex3	2191.85
			879.328	879.323	5.34502	[M-2H]-2	A1BG1Gal1	HexNAc4Hex5	1760.66
						[M-2H]-2	A2G2
12	7.21	8.52	879.328	879.323	5.34502	[M-2H]-2	M5A2	HexNAc4Hex5	1760.66
13	7.31	8.72	972.878	972.865	13.0542	[M-2H]-2	FA2BG1	dHex1HexNAc5Hex4	1947.75
			1094.9	1094.92	12.7863	[M-2H]-2	FA4GalNAc1	dHex1HexNAc7Hex3	2191.85
			1102.91	1102.92	0.906688	[M-2H]-2	A4G1GlcNAc1	HexNAc7Hex4	2207.85
			980.873	980.863	10.1951	[M-2H]-2	A3G2	HexNAc5Hex5	1963.74
14	7.49	9.12	1066.39	1066.41	18.1919	[M-2H]-2	FA3BF1	dHex2HexNAc6Hex3	2134.83
			1677.63	1677.6	20.2074	[M-H]-1	M7	HexNAc2Hex7	1678.61
			838.291	838.297	6.20306	[M-2H]-2
			1661.59	1661.61	8.24504	[M-2H]-1	FM6	dHex1HexNAc2Hex6	1662.61
			952.354	952.352	1.47004	[M-2H]-2	FA2G2	dHex1HexNAc4Hex5	1906.72
15	7.61	9.42	1045.89	1045.89	4.58937	[M-2H]-2	FA3F1G1	dHex2HexNAc5Hex4	2093.8
						[M-2H]-2	FA2BF1G1
			952.36	952.352	8.19025	[M-2H]-2	FM5A2	dHex1HexNAc4Hex5	1906.72
16	7.72	9.67	1677.59	1677.6	4.88793	[M-H]-1	M7	HexNAc2Hex7	1678.61
			838.291	838.297	6.20306	[M-2H]-2
			993.363	993.379	16.1066	[M-2H]-2	FA4F1	dHex2HexNAc6Hex3	1988.77
17	7.89	10.02	1677.58	1677.6	14.8426	[M-H]-1	M7	HexNAc2Hex7	1678.61
			838.303	838.297	7.9924	[M-2H]-2
			1126.93	1126.92	6.38909	[M-2H]-2	FA3F1G2	dHex2HexNAc5Hex5	2255.86
18	8.04	10.43	1167.96	1167.95	14.2986	[M-2H]-2	FA4BF1	dHex2HexNAc7Hex3	2337.91
			1024.87	1024.87	3.21992	[M-2H]-2	A2G2S1	HexNAc4Hex5Neu5Ac1	2051.76
			1118.43	1118.41	11.5342	[M-2H]-2	FA2BG1S1	dHex1HexNAc5Hex4Neu5Ac1	2238.84
			745.281	745.273	10.8685	[M-2H]-3
			726.263	726.266	3.30458	[M-2H]-3	FA2F1G1S1	dHex2HexNAc4Hex4Neu5Ac1	2181.82
			750.616	750.605	15.321	[M-2H]-3	A3G2S1	HexNAc5Hex5Neu5Ac1	2254.84
19	8.22	10.8	1037.9	1037.9	7.3225	[M-2H]-2	A3F3	dHex3HexNAc5Hex3	2077.81
			1118.93	1118.92	3.21738	[M-2H]-2	FA3F2G1	dHex3HexNAc5Hex4	2239.86
			1074.39	1074.41	9.86592	[M-2H]-2	A4F1G1	dHex1HexNAc6Hex4	2150.82
20	8.27	10.97	1061.87	1061.89	16.7626	[M-2H]-2	A3G3	HexNAc5Hex6	2125.79
21	8.4	11.25	1256.95	1256.97	14.5588	[M-2H]-2	FA4G1Lac1	dHex1HexNAc7Hex5	2515.96
22	8.52	11.55	1163.43	1163.43	0.429764	[M-2H]-2	A3BG3	HexNAc6Hex6	2328.87
23	8.72	11.87	1134.9	1134.92	14.0098	[M-2H]-2	FA3G3	dHex1HexNAc5Hex6	2271.85
			1139.45	1139.44	9.12732	[M-2H]-2	A4F3	dHex3HexNAc6Hex3	2280.89
			1839.63	1839.65	12.0131	[M-H]-1	M8	HexNAc2Hex8	1840.66
			919.322	919.323	0.543878	[M-2H]-2
			1163.43	1163.43	3.18025	[M-2H]-2	A4G3	HexNAc6Hex6	2328.87
24	8.81	12.1	919.335	919.323	13.0531	[M-2H]-2	M8	HexNAc2Hex8	1840.66
25	8.91	12.33	1236.46	1236.46	4.36731	[M-2H]-2	FA3BG3	dHex1HexNAc6Hex6	2474.93
26	9.03	12.6	1240.98	1240.98	0.644654	[M-2H]-2	A4BF3	dHex3HexNAc7Hex3	2483.97
			1199.94	1199.95	11.0005	[M-2H]-2	FA2BF2G2	dHex3HexNAc5Hex5	2401.91
27	9.16	12.8	958.694	958.684	10.8482	[M-2H]-3	A3BF2G1S2	dHex2HexNAc6Hex4Neu5Ac2	2879.07
28	9.29	13.08	1346.01	1346	9.80687	[M-2H]-2	A4G3Lac1	HexNAc7Hex7	2694
29	9.42	13.28	2001.74	2001.71	14.6375	[M-H]-1	M9	HexNAc2Hex9	2002.71
			1000.33	1000.35	18.0937	[M-2H]-2
30	9.52	13.58	1170.4	1170.42	17.7714	[M-2H]-2	A2G2S2	HexNAc4Hex5Neu5Ac2	2342.85
			804.629	804.622	8.57545	[M-2H]-3	A3G3S1	HexNAc5Hex6Neu5Ac1	2416.89
			1243.43	1243.45	11.259	[M-2H]-2	FA2G2S2	dHex1HexNAc4Hex5Neu5Ac2	2488.91
			828.639	828.629	11.344	[M-2H]-3
31	9.63	13.83	1244.45	1244.46	1.44642	[M-2H]-2	A4G4	HexNAc6Hex7	2490.93
			1419.02	1419.02	5.70815	[M-2H]-2	FA4G3Lac1	dHex1HexNAc7Hex7	2840.06
32	9.73	14.05	853.319	853.308	12.4222	[M-2H]-3	FA3G3S1	dHex1HexNAc5Hex6Neu5Ac1	2562.95
33	9.94	14.38	1345.98	1346	12.4815	[M-2H]-2	A4BG4	HexNAc7Hex7	2694
			1288.96	1288.97	7.44779	[M-2H]-2	FA3F1G2Gal2	dHex2HexNAc5Hex7	2579.96
			1314.03	1314.01	17.5037	[M-2H]-2	FA4F3GalNAc1	dHex4HexNAc7Hex3	2630.03
			1243.96	1243.96	3.13515	[M-2H]-2	FA2F2G2S1	dHex3HexNAc4Hex5NeuAc1	2489.93
			1410.54	1410.52	19.7091	[M-2H]-2	A4BG3S1	HexNAc7Hex6Neu5Ac1	2823.05
34	10.07	14.63	1293.5	1293.49	3.94282	[M-2H]-2	FA4F3G1	dHex4HexNAc6Hex4	2589
			1419	1419.02	16.6311	[M-2H]-2	FA3G2Lac2	dHex1HexNAc7Hex7	2840.06
35	10.143	14.87	1520.58	1520.56	11.9692	[M-2H]-2	FA3BG2Lac2	dHex1HexNAc8Hex7	3043.14
36	10.39	15.2	1309.49	1309.49	1.52732	[M-2H]-2	FA4F1G3	dHex2HexNAc6Hex6	2620.99
37	10.57	15.53	1325.48	1325.48	0	[M-2H]-2	A4G4Gal1	HexNAc6Hex8	2652.98
38	10.76	15.9	1419.02	1419.02	5.70815	[M-2H]-2	FA4G3Lac1	dHex1HexNAc7Hex7	2840.06
			1426.02	1426.01	2.66477	[M-2H]-2	FA3G3S2	dHex1HexNAc5Hex6Neu5Ac2	2854.04
			1427.04	1427.02	13.1042	[M-2H]-2	A4BG3Gal2	HexNAc7Hex8	2856.06
			2163.78	2163.76	9.38182	[M-H]-1	M10	HexNAc2Hex10	2164.77
39	10.96	16.18	1730.65	1730.63	10.1697	[M-2H]-2	FA3BG3GlcNAc2S2/FA3BG2Lac1GlcNAc1S2	dHex1HexNAc8Hex6Neu5Ac2	3463.28
40	11.11	16.63	1468.04	1468.06	11.7843	[M-2H]-2	FA4BF4G1	dHex5HexNAc7Hex4	2938.14
41	11.22		1618.6	1618.62	13.2829	[M-2H]-2	FA4F3GalNAc4	dHex4HexNAc10Hex3	3239.26
			1398.54	1398.51	18.1622	[M-2H]-2	FA4G4Gal1	dHex1HexNAc6Hex8	2799.04
42	11.33	16.9	2325.83	2325.81	9.1151	[M-H]-1	M11	HexNAc2Hex11	2326.82
			1162.39	1162.4	10.1514	[M-2H]-2
			1535.58	1535.55	16.7367	[M-2H]-2	A4G4S2	HexNAc6Hex7Neu5Ac2	3073.12
			1023.36	1023.36	6.9379	[M-2H]-3
43	11.45	17.11	1644.57	1644.59	12.4651	[M-2H]-2	A3F1G1Gal2S3	dHex1HexNAc5Hex7Neu5Ac3	3291.2
44	11.63	17.4	1058.04	1058.04	9.16794	[M-2H]-3	FA3F1G2Sg3	dHex2HexNAc5Hex5Neu5Gc3	3177.13
45	11.85	17.85	1500.08	1500.05	18.666	[M-2H]-2	FA4G3Lac1Gal1	dHex1HexNAc7Hex8	3002.12
			1447.04	1447.04	1.93499	[M-2H]-2	FA4F3G1Sg1	dHex4HexNAc6Hex4Neu5Gc1	2896.09
46	12.03	18.12	1673.07	1673.1	20.3813	[M-2H]-2	FA3BG3S3	dHex1HexNAc6Hex6Neu5Ac3	3348.22
			1549.08	1549.09	5.74532	[M-2H]-2	FA4BF4G2	dHex5HexNAc7Hex5	3100.19
			1455.57	1455.54	14.2902	[M-2H]-2	FA4F3G3	dHex4HexNAc6Hex6	2913.1
47	12.24	18.45	1484.03	1484.06	20.2149	[M-2H]-2	A4BF3G3	dHex3HexNAc7Hex6	2970.13
48	12.43	18.73	1600.07	1600.07	0.562475	[M-2H]-2	A4G3S3	HexNAc6Hex6Neu5Ac6	3202.16
			1066.37	1066.38	3.93856	[M-2H]-3
	12.54	18.97	1536.56	1536.57	8.98104	[M-2H]-2	FA4F3G4	dHex4HexNAc6Hex7	3075.16
49	12.69	19.2	1028.7	1028.7	3.11073	[M-2H]-3	FA3BG3Sg2	dHex1HexNAc6Hex6Neu5Gc2	3089.11
			1579.57	1579.56	5.0014	[M-2H]-2	A3F1G3S2Sg1	dHex1HexNAc5Hex6Neu5Ac2Neu5Gc1	3161.13
50	12.86	19.55	1826.66	1826.65	7.22636	[M-2H]-2	A4G4S4	HexNAc6Hex7Neu5Ac4	3655.31
			1217.41	1217.43	16.4281	[M-2H]-3
51	13.03	19.8	1865.21	1865.18	13.4035	[M-2H]-2	FA4G4Lac3	dHex1HexNAc9Hex10	3732.38
			1687.13	1687.13	0.889081	[M-2H]-2	A4BF3G3GalNac2	dHex3HexNAc9Hex6	3376.28
51a	13.34		NA
52	13.62	20.82	1899.7	1899.68	14.7394	[M-2H]-2	FA4G4S4	dHex1HexNAc6Hex7Neu5Ac4	3801.36
			1266.12	1266.11	3.08029	[M-2H]-3
53	13.71	21.47	1782.66	1782.64	13.912	[M-2H]-2	A4BG4S3	HexNAc7Hex7Neu5Ac3	3567.29
54	14.43	21.83?	1363.48	1363.49	5.28058	[M-2H]-3	A4F3G4S4	dHex3HexNAc6Hex7Neu5Ac4	4093.48
55	14.63	22.27	1792.14	1792.17	13.6148	[M-2H]-2	FA4BF4G2Gal3	dHex5HexNAc7Hex8	3586.35
56	14.9	22.47	1315.17	1315.14	19.4656	[M-2H]-3	FA4F3G4S3	dHex4HexNAc6Hex7Neu5Ac3	3948.44
			2156.29	2156.28	3.66372	[M-2H]-2	FA4G4Lac3S2	dHex1HexNAc9Hex10Neu5Ac2	4314.57
			1437.21	1437.18	18.2997	[M-2H]-3
57		22.97	1461.51	1461.51	1.71055	[M-2H]-2	A2G2S4	HexNAc4Hex5Neu5Ac4	2925.04
58		23.23	1920.67	1920.7	13.3805	[M-2H]-2	FA4BF2G3S3	dHex3HexNAc7Hex6Neu5Ac3	3843.41
58a			NA
59		23.67	2223.3	2223.27	15.0229	[M-2H]-2	FA4F2G4S1Sg4	dHex3HexNAc6Hex7Neu5Ac1Neu5Gc4	4448.56

## Sheet: Table S8.2 Striatum PD
FINAL PEAK NUMBERS	GUUPLC	tR (min)MS	Experimental mass (m/z)	Theoretical mass (m/z)	Error (ppm)	Ion	Assignment	Monosaccharide composition	Monoisotopic mass
			2AB labelled N-glycans your samples
			3µL water-9µL MeCN (10µL injected LCMS system), UPLC-FLD-QTOF YCA 219, negative mode
FINAL PEAK NUMBERS (for publication)	GUUPLC	tR (min)MS	Experimental mass (m/z)	Theoretical mass (m/z)	Error (ppm)	Ion	Assignment	Monosaccharide composition	Monoisotopic mass
1	4.25	3.22	1029.38	1029.39	5.24583	[M-1H]-1	M3	HexNAc2Hex3	1030.4
2	4.72	3.9	1175.46	1175.45	13.4417	[M-H]-1	FM3	dHex1HexNAc2Hex3	1176.45
			1232.49	1232.47	19.1486	[M-1H]-1	M3B/A1	HexNAc3Hex3	1233.48
2a	4.95		junk?
3	5.09	4.45	1191.43	1191.44	8.39319	[M-1H]-1	M4	HexNAc2Hex4	1192.45
			595.213	595.217	7.72827	[M-2H]-2
4	5.28	4.78	688.75	688.76	13.7929	[M-2H]-2	FA1	dHex1HexNAc3Hex3	1379.53
			717.27	717.27	0.975922	[M-2H]-2	A1B/A2	HexNAc4Hex3	1436.56
5	5.6		818.819	818.81	10.6252	[M-2H]-2	A2B	HexNAc5Hex3	1639.63
6	5.8	5.62	818.807	818.81	3.66385	[M-2H]-2	A3	HexNAc5Hex3	1639.63
			1394.53	1394.52	4.01571	[M-1H]-1	M4A1	HexNAc3Hex4	1395.53
			790.304	790.299	5.94711	[M-2H]-2	FA1B/FA2	dHex1HexNAc4Hex3	1582.61
			1581.63	1581.61	15.1745	[M-H]-1
			1597.61	1597.6	6.0716	[M-1H]-1	M4A1B	HexNAc4Hex4	1598.61
			798.288	798.297	11.3993	[M-2H]-2
7	6.17	6.27	1353.49	1353.49	2.38198	[M-H]-1	M5	HexNAc2Hex5	1354.5
			676.232	676.244	17.5972	[M-2H]-2
			891.83	891.839	10.6521	[M-2H]-2	FA2B/FA3	dHex1HexNAc5Hex3	1785.69
			769.783	769.786	3.89719	[M-2H]-2	FM4A1	dHex1HexNAc3Hex4	1541.59
			798.311	798.297	17.6626	[M-2H]-2	M4A2	HexNAc4Hex4	1598.61
							A1BG1/A2G1	HexNAc4Hex4	1598.61
7a	6.37		junk?
8	6.62	7.15	920.361	920.35	12.8212	[M-2H]-2	A4	HexNAc6Hex3	1842.71
			871.323	871.326	2.98396	[M-2H]-2	FM4A1B	dHex1HexNAc4Hex4	1744.66
			993.389	993.379	9.96599	[M-2H]-2	FA3B	dHex1HexNAc6Hex3	1988.77
			777.771	777.784	15.6856	[M-2H]-2	M5A1	HexNAc3Hex5	1557.58
9	6.78	7.52	1021.88	1021.89	7.4372	[M-2H]-2	A4B	HexNAc7Hex3	2045.79
10	6.91	7.75	993.389	993.379	9.96599	[M-2H]-2	FA4	dHex1HexNAc6Hex3	1988.77
							FA2GalNAc2
11	7.07	8.07	1515.53	1515.55	11.1511	[M-H]-1	M6	HexNAc2Hex6	1516.56
			757.262	757.27	10.4322	[M-2H]-2
			972.859	972.865	6.68129	[M-2H]-2	A3F1G1	dHex1HexNAc5Hex4	1947.75
			850.798	850.812	17.0425	[M-2H]-2	FM5A1	dHex1HexNAc3Hex5	1703.64
			879.328	879.323	5.34502	[M-2H]-2	A1BG1Gal1	HexNAc4Hex5	1760.66
						[M-2H]-2	A2G2
			1094.91	1094.92	6.4845	[M-2H]-2	FA4B	dHex1HexNAc7Hex3	2191.85
12	7.26	8.5	1759.67	1759.65	6.64904	[M-2H]-1	M5A2	HexNAc4Hex5	1760.66
13	7.36	8.72	972.852	972.865	13.2598	[M-2H]-2	FA2BG1	dHex1HexNAc5Hex4	1947.75
			944.337	944.355	18.3194	[M-2H]-2	FA2F1G1	dHex2HexNAc4Hex4	1890.72
14	7.55	9.12	1677.59	1677.6	4.88793	[M-H]-1	M7	HexNAc2Hex7	1678.61
			952.347	952.352	5.14516	[M-2H]-2	FA2G2	dHex1HexNAc4Hex5	1906.72
15	7.67	9.4	1045.89	1045.89	4.58937	[M-2H]-2	FA3F1G1	dHex2HexNAc5Hex4	2093.8
						[M-2H]-2	FA2BF1G1
			952.354	952.352	1.47004	[M-2H]-2	FM5A2	dHex1HexNAc4Hex5	1906.72
16	7.79	9.67	1677.62	1677.6	10.1931	[M-H]-1	M7	HexNAc2Hex7	1678.61
			838.297	838.297	0.954316	[M-2H]-2
			1094.94	1094.92	18.2662	[M-2H]-2	A4F1GalNAc1	dHex1HexNAc7Hex3	2191.85
			1045.9	1045.89	1.72102	[M-2H]-2	FA3F1G1	dHex2HexNAc5Hex4
17	7.96	10.02	1677.58	1677.6	9.83548	[M-H]-1	M7	HexNAc2Hex7	1678.61
			838.303	838.297	7.9924	[M-2H]-2
			1175.92	1175.94	20.9193	[M-2H]-2	FA4G1GlcNAc1	dHex1HexNAc7Hex4	2353.9
18	8.12	10.43	1677.63	1677.6	15.2003	[M-H]-1	M7	HexNAc2Hex7	1678.61
			838.285	838.297	13.2411	[M-2H]-2
			1167.94	1167.95	9.76071	[M-2H]-2	FA4BF1	dHex2HexNAc7Hex3	2337.91
			1196.45	1196.46	6.51924	[M-2H]-2	FA4GalNAc2	dHex1HexNAc8Hex3	2394.93
19	8.3	10.8	1037.9	1037.9	7.3225	[M-2H]-2	A3F3	dHex3HexNAc5Hex3	2077.81
			1118.93	1118.92	3.21738	[M-2H]-2	FA3F2G1	dHex3HexNAc5Hex4	2239.86
20	8.34	10.97	1024.86	1024.87	9.65975	[M-2H]-2	A2G2S1	HexNAc4Hex5Neu5Ac1	2051.76
21	8.49	11.25	1147.44	1147.43	3.05028	[M-2H]-2	FA3BF1G1	dHex2HexNAc6Hex4	2296.88
22	8.62	11.57	1163.45	1163.43	15.2996	[M-2H]-2	A3BG3	HexNAc6Hex6	2328.87
23	8.82	11.85	1134.92	1134.92	1.85035	[M-2H]-2	FA3G3	dHex1HexNAc5Hex6	2271.85
			919.31	919.323	14.0321	[M-2H]-2	M8	HexNAc2Hex8	1840.66
24	8.92		1839.62	1839.65	16.7423	[M-H]-1	M8	HexNAc2Hex8	1840.66
25	9.02	12.32	1236.48	1236.46	16.0135	[M-2H]-2	FA3BG3	dHex1HexNAc6Hex6	2474.93
			1228.45	1228.46	10.0125	[M-2H]-2	FA4F1G2	dHex2HexNAc6Hex5	2458.94
26	9.14	12.6	1199.96	1199.95	6.83362	[M-2H]-2	FA2BF2G2	dHex3HexNAc5Hex5	2401.91
			1264.49	1264.47	15.9751	[M-2H]-2	FA3F2G1S1		2530.96
			842.639	842.645	7.59513	[M-2H]-3
27	9.27	12.8	1212.45	1212.47	15.753	[M-2H]-2	FA4F3	dHex4HexNAc6Hex3	2426.95
			1438.5	1438.53	20.1595	[M-2H]-2	A3BF2G1S2	dHex2HexNAc6Hex4Neu5Ac2	2879.07
28	9.41	13.1	1199.93	1199.95	16.9174	[M-2H]-2	FA2F2G2GalNAc1	dHex3HexNAc5Hex5	2401.91
29	9.55	13.27	2001.71	2001.71	0.849275	[M-H]-1	M9	HexNAc2Hex9	2002.71
			1000.34	1000.35	11.5959	[M-2H]-2
			1207.42	1207.44	11.3463	[M-2H]-2	A3G3S1	HexNAc5Hex6Neu5Ac1	2416.89
30	9.65	13.58	1170.42	1170.42	0.256319	[M-2H]-2	A2G2S2	HexNAc4Hex5Neu5Ac2	2342.85
			779.958	779.943	18.9757	[M-2H]-3
			1243.44	1243.45	5.46867	[M-2H]-2	FA2G2S2	dHex1HexNAc4Hex5Neu5Ac2	2488.91
31	9.76	13.75??	1236.44	1236.46	13.1019	[M-2H]-2	A3F1G1Gal2GalNAc1	dHex1HexNAc6Hex6	2474.93
32	9.87	14	NA
33	10.08	14.38	1346.02	1346	15.4533	[M-2H]-2	A4BG4	HexNAc7Hex7	2694
			1288.97	1288.97	1.78437	[M-2H]-2	FA3F1G2Gal2	dHex2HexNAc5Hex7	2579.96
			1243.95	1243.96	8.60158	[M-2H]-2	FA2F2G2S1	dHex3HexNAc4Hex5NeuAc1	2489.93
			1410.5	1410.52	13.1158	[M-2H]-2	A4BG3S1	HexNAc7Hex6Neu5Ac1	2823.05
34	10.22	14.63	1419.01	1419.02	11.2049	[M-2H]-2	FA3G2Lac2	dHex1HexNAc7Hex7	2840.06
35	10.28	14.8	1317.47	1317.48	8.34925	[M-2H]-2	FA4G4	dHex1HexNAc6Hex7Neu5Ac4	2636.98
36	10.54	15.17	1309.48	1309.49	4.20012	[M-2H]-2	FA4F1G3	dHex2HexNAc6Hex6	2620.99
37	10.73	15.53	1468.04	1468.05	3.20153	[M-2H]-2	A4G3GlcNAc3		2938.11
38	10.92	15.9	1419.01	1419.02	11.2049	[M-2H]-2	FA4G3Lac1	dHex1HexNAc7Hex7	2840.06
			1426.02	1426.01	2.66477	[M-2H]-2	FA3G3S2	dHex1HexNAc5Hex6Neu5Ac2	2854.04
			950.329	950.34	11.68	[M-2H]-3
			1427.02	1427.02	2.24243	[M-2H]-2	A4BG3Gal2	HexNAc7Hex8	2856.06
			2163.75	2163.76	3.92835	[M-H]-1	M10	HexNAc2Hex10	2164.77
39	11.12	16.17	1517.07	1517.08	8.04174	[M-2H]-2	FA4F3GalNAc3	dHex4HexNAc9Hex3	3036.18
			1730.67	1730.63	20.0505	[M-2H]-2	FA3BG3GlcNAc2S2	dHex1HexNAc7Hex6Neu5Ac2	3463.28
			1153.44	1153.42	13.6117	[M-2H]-3
40	11.28	16.42	1468.07	1468.06	9.60451	[M-2H]-2	FA4BF4G1	dHex5HexNAc7Hex4	2938.14
41	11.39		1398.48	1398.51	20.2358	[M-2H]-2	FA4G4Gal1	dHex1HexNAc6Hex8	2799.04
42	11.5	16.88	1426.03	1426.01	13.5342	[M-2H]-2	A3F1G1Gal2S2	dHex1HexNAc5Hex6Neu5Ac2	2854.04
43	11.62	17.07	1519.53	1519.56	19.5452	[M-2H]-2	FA4F1G2S2	dHex2HexNAc6Hex5Neu5Ac2	3041.13
			1012.71	1012.7	7.60343	[M-2H]-3
			1535.54	1535.55	4.23301	[M-2H]-2	A4G4S2	HexNAc6Hex7Neu5Ac2	3073.12
			1023.38	1023.36	12.3123	[M-2H]-3
44	11.79	17.4	1587.54	1587.56	9.19652	[M-2H]-2	FA3F1G2Sg3	dHex2HexNAc5Hex5Neu5Gc3	3177.13
			1463.54	1463.54	4.64626	[M-2H]-2	A4F3G4	dHex3HexNAc6Hex7	2929.1
45	12.02	17.83	1447.03	1447.04	3.45534	[M-2H]-2	FA4F3G1Sg1	dHex4HexNAc6Hex4Neu5Gc1	2896.09
			964.349	964.356	7.05134	[M-2H]-3
46	12.21	18.1	1115.06	1115.06	4.12532	[M-2H]-3	FA3BG3S3	dHex1HexNAc6Hex6Neu5Ac3	3348.22
			1564.03	1564.06	17.7742	[M-2H]-2	A4BG3S1Sg1	HexNAc7Hex6Neu5Gc1Neu5Gc1	3130.14
			1484.06	1484.06	1.07813	[M-2H]-2	A4BF3G3	dHex3HexNAc7Hex6	2970.13
			1455.53	1455.54	7.2825	[M-2H]-2	FA4F3G3	dHex4HexNAc6Hex6	2913.1
47	12.41	18.45	1796.16	1796.16	3.22911	[M-2H]-2	A4G4GlcNAc4S1	HexNAc10Hex7Neu5Ac1	3594.34
			1197.12	1197.11	9.85711	[M-2H]-3
48	12.63	18.73	1207.42	1207.44	17.1438	[M-2H]-3	FA3BG2Lac2S2	dHex1HexNAc8Hex7Neu5Ac2	3625.33
	12.72	18.97	1746.16	1746.13	19.8725	[M-2H]-2	FA4F1G3S3	dHex2HexNAc6Hex6Neu5Ac3	3494.27
			1163.73	1163.75	14.8657	[M-2H]-3
			1536.58	1536.57	6.63816	[M-2H]-2	FA4F3G4	dHex4HexNAc6Hex7	3075.16
49	12.88	19.2	1543.54	1543.55	2.33229	[M-2H]-2	FA3BG3Sg2	dHex1HexNAc6Hex6Neu5Gc2	3089.11
			1028.68	1028.7	16.1369	[M-2H]-3
			1579.53	1579.56	15.6373	[M-2H]-2	A3F1G3S2Sg1	dHex1HexNAc5Hex6Neu5Ac2Neu5Gc1	3161.13
			1565.06	1565.08	16.5487	[M-2H]-2	A4BF3G4	dHex3HexNAc7Hex7	3132.18
50	13.04		1826.64	1826.65	2.2993	[M-2H]-2	A4G4S4	HexNAc6Hex7Neu5Ac4	3655.31
51	13.22	19.8	1865.17	1865.18	5.57586	[M-2H]-2	FA4G4Lac3	dHex1HexNAc9Hex10	3732.38
			1687.11	1687.13	15.9442	[M-2H]-2	A4BF3G3GalNac2	dHex3HexNAc9Hex6	3376.28
			1621.62	1621.61	6.47506	[M-2H]-2	FA4BF4G1Sg1	dHex5HexNAc7Hex4Neu5Gc1	3245.23
51a	13.54	20.22	NA
52	13.83	20.82	1899.67	1899.68	4.05332	[M-2H]-2	FA4G4S4	dHex1HexNAc6Hex7Neu5Ac4	3801.36
			1266.13	1266.11	8.84596	[M-2H]-3
53	13.89		1782.63	1782.64	5.55357	[M-2H]-2	A4BG4S3	HexNAc7Hex7Neu5Ac3	3567.29
54	14.65	21.57	1363.47	1363.49	10.7812	[M-2H]-3	A4F3G4S4	dHex3HexNAc6Hex7Neu5Ac4	4093.48
55	14.9	21.73	1792.14	1792.17	13.6148	[M-2H]-2	FA4BF4G2Gal3	dHex5HexNAc7Hex8	3586.35
56		21.82	1315.14	1315.14	2.50924	[M-2H]-3
			2156.29	2156.28	3.66372	[M-2H]-2	FA4G4Lac3S2	dHex1HexNAc9Hex10Neu5Ac2	4314.57
57		22.43	1461.49	1461.51	17.7898	[M-2H]-2	A2G2S4	HexNAc4Hex5Neu5Ac4	2925.04
58		22.92	1896.19	1896.2	2.53138	[M-2H]-2	FA4F3GalNAc1S4	dHex4HexNAc7Hex3Neu5Ac4	3794.41
			1263.81	1263.8	8.46656	[M-2H]-3
59		23.58	1896.19	1896.2	2.53138	[M-2H]-2	FA4F3GalNAc1S4	dHex4HexNAc7Hex3Neu5Ac4	3794.41
			1263.81	1263.8	8.46656	[M-2H]-3
59a		24.02	NA

## Sheet: Table S8.3 Nigra control
FINAL PEAK NUMBERS	GUUPLC	tR (min)MS	Experimental mass (m/z)	Theoretical mass (m/z)	Error (ppm)	Ion	Assignment	Monosaccharide composition	Monoisotopic mass
Sample Name: Substantia Nigra control			2AB labelled N-glycans your samples
			3µL water-9µL MeCN (10µL injected LCMS system), UPLC-FLD-QTOF YCA 219, negative mode
FINAL PEAK NUMBERS (for publication)	GUUPLC	tR (min)MS	Experimental mass (m/z)	Theoretical mass (m/z)	Error (ppm)	Ion	Assignment	Monosaccharide composition	Monoisotopic mass
1	4.27	3.22	1029.38	1029.39	5.24583	[M-1H]-1	M3	HexNAc2Hex3	1030.4
			514.195	514.191	7.39025	[M-2H]-2
2	4.74	3.9	1175.44	1175.45	4.50892	[M-H]-1	FM3	dHex1HexNAc2Hex3	1176.45
			1232.49	1232.47	19.1486	[M-1H]-1	M3B/A1	HexNAc3Hex3	1233.48
			615.735	615.731	6.82116	[M-2H]-2
2a	4.91	4.28	junk?
3	5.1	4.45	1191.45	1191.44	9.4843	[M-1H]-1	M4	HexNAc2Hex4	1192.45
4	5.3	4.78	688.761	688.76	1.88745	[M-2H]-2	FA1	dHex1HexNAc3Hex3	1379.53
			717.275	717.27	6.69204	[M-2H]-2	A1B/A2	HexNAc4Hex3	1436.56
5	5.63	5.27	1394.54	1394.52	15.0589	[M-1H]-1	M4A1	HexNAc3Hex4	1395.53
6	5.82	5.62	818.807	818.81	3.66385	[M-2H]-2	A3	HexNAc5Hex3	1639.63
			790.287	790.299	16.0699	[M-2H]-2	FA1B/FA2	dHex1HexNAc4Hex3	1582.61
			1581.58	1581.61	15.8067	[M-H]-1
			1597.63	1597.6	16.3996	[M-1H]-1	M4A1B	HexNAc4Hex4	1598.61
7	6.18	6.27	1353.5	1353.49	3.23311	[M-H]-1	M5	HexNAc2Hex5	1354.5
			676.248	676.244	6.0629	[M-2H]-2
			920.337	920.35	14.3424	[M-2H]-2	A3B	HexNAc6Hex3	1842.71
			891.836	891.839	3.81235	[M-2H]-2	FA2B/FA3	dHex1HexNAc5Hex3	1785.69
			769.794	769.786	10.7822	[M-2H]-2	FM4A1	dHex1HexNAc3Hex4	1541.59
			798.282	798.297	18.6647	[M-2H]-2	M4A2	HexNAc4Hex4	1598.61
							A1BG1/A2G1
7a	6.4	6.6	junk?
8	6.64	7.15	920.368	920.35	19.5578	[M-2H]-2	A4	HexNAc6Hex3	1842.71
			749.279	749.273	8.54162	[M-2H]-2	FM5	dHex1HexNAc2Hex5	1500.56
			871.335	871.326	10.9029	[M-2H]-2	FM4A1B/FM4A2	dHex1HexNAc4Hex4	1744.66
			993.395	993.379	16.5093	[M-2H]-2	FA3B	dHex1HexNAc6Hex3	1988.77
			891.836	891.839	3.81235	[M-2H]-2	A3F1	dHex1HexNAc5Hex3	1785.69
			1556.58	1556.57	3.21218	[M-H]-1	M5A1	HexNAc3Hex5	1557.58
			777.783	777.784	1.02856	[M-2H]-2
			993.395	993.379	16.5093	[M-2H]-2	FA3GalNAc1	dHex1HexNAc6Hex3	1988.77
9	6.81	7.53	1021.88	1021.89	7.4372	[M-2H]-2	A4B	HexNAc7Hex3	2045.79
10	6.93	7.77	993.382	993.379	3.42266	[M-2H]-2	FA4	dHex1HexNAc6Hex3	1988.77
							FA2GalNAc2
			871.311	871.326	16.8708	[M-2H]-2	FA2G1/FA1BG1	dHex1HexNAc4Hex4	1744.67
11	7.08	8.07	1515.54	1515.55	5.87246	[M-H]-1	M6	HexNAc2Hex6	1516.56
			757.274	757.27	4.48981	[M-2H]-2
			993.382	993.379	3.42266	[M-2H]-2	A4F(2)1	dHex1HexNAc6Hex3	1988.77
			972.846	972.865	19.8383	[M-2H]-2	A3F1G1	dHex1HexNAc5Hex4	1947.75
			850.798	850.812	17.0425	[M-2H]-2	FM5A1	dHex1HexNAc3Hex5	1703.64
			879.34	879.323	19.2193	[M-2H]-2	A1BG1Gal1	HexNAc4Hex5	1760.66
						[M-2H]-2	A2G2
12	7.28	8.52	1759.63	1759.65	12.9003	[M-H]-1	M5A2	HexNAc4Hex5	1760.66
			879.31	879.323	15.3527	[M-2H]-2
13	7.38	8.73	972.852	972.865	13.2598	[M-2H]-2	FA2BG1	dHex1HexNAc5Hex4	1947.75
14	7.56	9.12	1066.41	1066.41	0.656409	[M-2H]-2	FA3BF1	dHex2HexNAc6Hex3	2134.83
			993.369	993.379	9.56332	[M-2H]-2	A4F1	dHex1HexNAc6Hex3	1988.77
			964.859	964.868	9.74227	[M-2H]-2	A2BF2	dHex2HexNAc5Hex3	1931.75
						[M-2H]-2	A3F2
			952.347	952.352	5.14516	[M-2H]-2	FA2G2	dHex1HexNAc4Hex5	1906.72
			1094.94	1094.92	18.2662	[M-2H]-2	FA4B	dHex1HexNAc7Hex3	2191.85
							A4F1GalNAc1
			1053.89	1053.89	0.284659	[M-2H]-2	A3F1G1Gal1	dHex1HexNAc5Hex5	2109.8
			1082.38	1082.4	17.6459	[M-2H]-2	A3BG2	HexNAc6Hex5	2166.82
15	7.69	9.42	993.395	993.379	16.5093	[M-2H]-2	FA4F1	dHex2HexNAc6Hex3	1988.77
			1045.9	1045.89	8.22263	[M-2H]-2	FA3F1G1	dHex2HexNAc5Hex4	2093.8
						[M-2H]-2	FA2BF1G1
			1905.69	1905.71	11.7541	[M-2H]-2	FM5A2	dHex1HexNAc4Hex5	1906.72
16	7.8	9.67	838.297	838.297	0.954316	[M-2H]-2	M7	HexNAc2Hex7	1678.61
			1037.91	1037.9	13.6815	[M-2H]-2	FA2BF2	dHex3HexNAc5Hex3	2077.81
						[M-2H]-2	FA3F2
			1045.88	1045.89	10.8042	[M-2H]-2	FA2F1G1GalNAc1/FA2BF1G1	dHex2HexNAc5Hex4	2093.8
			1074.41	1074.41	8.93518	[M-2H]-2	A3F1G1GalNAc1	dHex1HexNAc6Hex4	2150.82
17	7.98	10.02	1677.6	1677.6	0.119218	[M-H]-1	M7	HexNAc2Hex7	1678.61
			838.285	838.297	13.2411	[M-2H]-2
			1175.96	1175.94	8.92899	[M-2H]-2	FA4G1GlcNAc1	dHex1HexNAc7Hex4	2353.9
			1016.86	1016.87	14.5544	[M-2H]-2	FA1BG1S1	dHex1HexNAc4Hex4Neu5Ac1	2035.76
18	8.14	10.43	1024.86	1024.87	9.65975	[M-2H]-2	A2G2S1	HexNAc4Hex5Neu5Ac1	2051.76
			1118.43	1118.41	17.7037	[M-2H]-2	FA2BG1S1	dHex1HexNAc5Hex4Neu5Ac1	2238.84
			726.252	726.266	18.4505	[M-2H]-3	FA2F1G1S1	dHex2HexNAc4Hex4Neu5Ac1	2181.82
19	8.32	10.82	1167.93	1167.95	15.6685	[M-2H]-2	FA4F1GalNAc1	dHex2HexNAc7Hex3	2337.91
			1118.4	1118.41	12.9648	[M-2H]-2	A3F1G1S1	dHex1HexNAc5Hex4Neu5Ac1	2238.84
			745.264	745.273	11.6736	[M-2H]-3
20	8.37	10.97	1024.88	1024.87	9.46461	[M-2H]-2	A2G2S1	HexNAc4Hex5Neu5Ac1	2051.76
21	8.5	11.25	911.335	911.326	10.7536	[M-2H]-2	FM7	dHex1HexNAc2Hex7	1824.67
			1823.64	1823.66	12.283	[M-H]-1	FM7	dHex1HexNAc2Hex7	1824.67
			911.317	911.326	9.65626	[M-2H]-2
			1199.42	1199.44	17.925	[M-2H]-2	A3F1G1Gal1S1	dHex1HexNAc5Hex5Neu5Ac1	2400.89
22	8.63	11.56	1163.44	1163.43	9.19695	[M-2H]-2	A3BG3	HexNAc6Hex6	2328.87
23	8.84	11.87	1139.44	1139.44	3.07169	[M-2H]-2	A4F3	dHex3HexNAc6Hex3	2280.89
			1839.65	1839.65	2.44611	[M-H]-1	M8	HexNAc2Hex8	1840.66
			919.329	919.323	6.20021	[M-2H]-2
			1244.47	1244.46	10.2053	[M-2H]-2	A3BG2Gal2	HexNAc6Hex7	2490.93
			1147.42	1147.43	15.1643	[M-2H]-2	A4F2G1	dHex2HexNAc6Hex4	2296.88
24	8.93	12.12	919.341	919.323	19.7972	[M-2H]-2	M8	HexNAc2Hex8	1840.66
25	9.03	12.32	1236.47	1236.46	10.1904	[M-2H]-2	FA3BG3	dHex1HexNAc6Hex6	2474.93
			2295.86	2295.88	8.14504	[M-2H]-1	A4F2G1	dHex2HexNAc6Hex4	2296.88
26	9.16	12.6	1264.98	1264.97	8.93303	[M-2H]-2	A4BG3	HexNAc7Hex6	2531.95
			1269.49	1269.49	1.26035	[M-2H]-2	A4F2GalNAc2	dHex2HexNAc8Hex3	2540.99
			1371.02	1371.03	6.05386	[M-2H]-2	FA4F1GalNAc3	dHex2HexNAc9Hex3	2744.07
			1366.53	1366.51	18.2948	[M-2H]-2	A3BG2Gal1GalNAc2	HexNAc8Hex6	2735.03
			1264.49	1264.47	15.9751	[M-2H]-2	FA3F2G1S1	dHex3HexNAc5Hex4Neu5Ac1	2530.96
27	9.28	12.8	1212.49	1212.47	19.6294	[M-2H]-2	FA4F3	dHex4HexNAc6Hex3	2426.95
			1438.54	1438.53	6.81251	[M-2H]-2	A3BF2G1S2	dHex2HexNAc6Hex4Neu5Ac2	2879.07
			958.694	958.684	10.8482	[M-2H]-3
28	9.43	12.96?	1215.92	1215.94	19.9845	[M-2H]-2	FA2G2Gal2GalNAc1	dHex1HexNAc5Hex7	2433.9
29	9.56	13.27	1000.33	1000.35	18.0937	[M-2H]-2	M9	HexNAc2Hex9	2002.71
			1199.42	1199.44	12.089	[M-2H]-2	FA3F1G1Sg1	dHex2HexNAc5Hex4Neu5Gc1	2400.89
30	9.66	13.58	1170.4	1170.42	11.7052	[M-2H]-2	A2G2S2	HexNAc4Hex5Neu5Ac2	2342.85
			828.621	828.629	10.0165	[M-2H]-3	FA2G2S2	dHex1HexNAc4Hex5Neu5Ac2	2488.91
			1207.96	1207.95	8.94079	[M-2H]-2	FA3BF1G2Gal1	dHex2HexNAc6Hex6	2417.91
31	9.78	13.80??	1244.47	1244.46	10.2053	[M-2H]-2	A4G4	HexNAc6Hex7	2490.93
			1199.96	1199.95	12.7505	[M-2H]-2	FA3F2G2	dHex3HexNAc5Hex5	2401.91
			1308.95	1308.98	16.9598	[M-2H]-2	A3BG3S1	HexNAc6Hex6Neu5Ac1	2619.97
			1345.98	1346	12.4815	[M-2H]-2	A4BG3Gal1	HexNAc7Hex7	2694
			1314.03	1314.01	17.5037	[M-2H]-2	FA4F3GalNAc1	dHex4HexNAc7Hex3	2630.03
32	9.89	14.03	1345.98	1346	12.4815	[M-2H]-2	A4BG4	HexNAc7Hex7	2694
33	10.09	14.38	1243.97	1243.96	8.92313	[M-2H]-2	FA2F2G2S1	dHex3HexNAc4Hex5NeuAc1	2489.93
			1410.5	1410.52	13.1158	[M-2H]-2	A4BG3S1	HexNAc7Hex6Neu5Ac1	2823.05
			1322.01	1322	6.65657	[M-2H]-2	A4BF3G1	dHex3HexNAc7Hex4	2646.02
			1228.44	1228.46	15.8735	[M-2H]-2	A4F2G2/A4F2G1Gal1	dHex2HexNAc6Hex5	2458.94
34	10.23	14.63	1293.5	1293.49	3.94282	[M-2H]-2	FA4F3G1	dHex4HexNAc6Hex4	2589
35	10.3	14.87	NA
36	10.56	15.18	1309.51	1309.49	18.4805	[M-2H]-2	FA4F1G3	dHex2HexNAc6Hex6	2620.99
37	10.74	15.53	1325.48	1325.48	0	[M-2H]-2	A4G4Gal1	HexNAc6Hex8	2652.98
38	10.94	15.87	1426.02	1426.01	2.66477	[M-2H]-2	FA3G3S2	dHex1HexNAc5Hex6Neu5Ac2	2854.04
			1427.04	1427.02	13.1042	[M-2H]-2	A4BG3Gal2	HexNAc7Hex8	2856.06
			1280.99	1280.98	13.4273	[M-2H]-2	FA3F2G3	dHex3HexNAc5Hex6	2563.97
39	11.14	16.18	1467.55	1467.55	1.4991	[M-2H]-2	A4BF3G1S1	dHex3HexNAc7Hex4Neu5Ac1	2937.12
40	11.29	16.4	1468.08	1468.06	14.9858	[M-2H]-2	FA4BF4G1	dHex5HexNAc7Hex4	2938.14
41	11.4		1618.64	1618.62	7.04302	[M-2H]-2	FA4F3GalNAc4	dHex4HexNAc10Hex3	3239.26
			1398.51	1398.51	3.71824	[M-2H]-2	FA4G4Gal1	dHex1HexNAc6Hex8	2799.04
42	11.52	16.9	2325.82	2325.81	4.90151	[M-H]-1	M11	HexNAc2Hex11	2326.82
			1535.57	1535.55	11.5268	[M-2H]-2	A4G4S2	HexNAc6Hex7Neu5Ac2	3073.12
			1023.37	1023.36	5.86301	[M-2H]-3
			1462.52	1462.52	1.02563	[M-2H]-2	FA4G2Sg2	dHex1HexNAc6Hex6Neu5Gc2	2927.06
			974.696	974.679	17.6468	[M-2H]-3
43	11.64	17.07??	1517.56	1517.56	1.05432	[M-2H]-2	A3F1G1Gal2S3	dHex1HexNAc5Hex6Neu5Ac3	3145.14
44	11.81	17.4	1058.05	1058.04	15.5004	[M-2H]-3	FA3F1G2Sg3	dHex2HexNAc5Hex5Neu5Gc3	3177.13
			1463.55	1463.54	6.08114	[M-2H]-2	A4F3G4	dHex3HexNAc6Hex7	2929.1
45	12.04	17.83	1500.06	1500.05	8.0664	[M-2H]-2	FA4G3Lac1Gal1	dHex1HexNAc7Hex8	3002.12
			1447.06	1447.04	12.7156	[M-2H]-2	FA4F3G1Sg1	dHex4HexNAc6Hex4Neu5Gc1	2896.09
			1581.09	1581.08	9.36071	[M-2H]-2	FA4G4Lac1Gal1	dHex1HexNAc7Hex9	3164.17
46	12.23	18.12	1673.09	1673.1	5.37923	[M-2H]-2	FA3BG3S3	dHex1HexNAc6Hex6Neu5Ac3	3348.22
			1484.07	1484.06	11.792	[M-2H]-2	A4BF3G3	dHex3HexNAc7Hex6	2970.13
			1665.07	1665.1	18.9778	[M-2H]-2	FA3BF1G2S3	dHex2HexNAc6Hex5Neu5Ac3	3332.22
47	12.42		NA
	12.61		1701.11	1701.11	4.58523	[M-2H]-2	FA3F2G1S4	dHex2HexNAc6Hex5Neu5Ac3	3404.24
			1133.72	1133.74	17.1115	[M-2H]-3
48	12.73	19	1421.5	1421.5	1.40697	[M-2H]-2	FA2G2Gal2Sg2	dHex2HexNAc4Hex7Neu5Gc2	2845.01
49	12.89	19.2	1543.52	1543.55	18.0105	[M-2H]-2	FA3BG3Sg2	dHex1HexNAc6Hex6Neu5Gc2	3089.11
			1028.7	1028.7	3.11073	[M-2H]-3
			1579.54	1579.56	10.5093	[M-2H]-2	A3F1G3S2Sg1	dHex1HexNAc5Hex6Neu5Ac2Neu5Gc1	3161.13
50	13.06	19.58	1080.72	1080.73	16.1927	[M-2H]-3	FA4BF4G1Sg1	dHex5HexNAc7Hex4Neu5Gc1	3245.23
51	13.23	19.82	1758.66	1758.65	7.33519	[M-2H]-2	A4BF3G1S3	dHex3HexNAc7Hex4Neu5Gc3	3519.31
51a	13.55	19.95	1121.09	1121.08	11.2392	[M-2H]-3	FA4F3G4S1	dHex4HexNAc6Hex7Neu5Ac1	3366.25
52	13.86	20.2	1899.7	1899.68	14.7394	[M-2H]-2	FA4G4S4	dHex1HexNAc6Hex7Neu5Ac4	3801.36
			1819.66	1819.66	2.63786	[M-2H]-2	A4G4Gal1GalNAc2S2	HexNAc6Hex6Neu5Ac2	3641.33
			1212.76	1212.77	6.51402	[M-2H]-3
53	13.92	20.37	1782.65	1782.64	9.03156	[M-2H]-2	A4BG4S3	HexNAc7Hex7Neu5Ac3	3567.29
54	14.66	20.77	2045.76	2045.73	13.6381	[M-2H]-2	A4F3G4S4	dHex3HexNAc6Hex7Neu5Ac4	4093.48
55	14.93	21.38	2128.82	2128.78	19.8706	[M-2H]-2	FA4G4Lac4Gal1	dHex1HexNAc10Hex12	4259.56
56	-	21.78	1315.17	1315.14	19.4656	[M-2H]-3	FA4F3G4S3	dHex4HexNAc6Hex7Neu5Ac3	3948.44
57	-	22.07	1461.53	1461.51	9.03173	[M-2H]-2	A2G2S4	HexNAc4Hex5Neu5Ac4	2925.04
58	-	22.45	1920.66	1920.7	18.1184	[M-2H]-2	FA4BF2G3S3	dHex3HexNAc7Hex6Neu5Ac3	3843.41
59			1406.84	1406.83	6.18411	[M-2H]-3	A4G4Gal1GalNAc2S4	HexNAc6Hex6Neu5Ac4	4223.52
	-		NA
	NA=not assigned

## Sheet: Table S8.4 Nigra PD
FINAL PEAK NUMBERS	GUUPLC	tR (min)MS	Experimental mass (m/z)	Theoretical mass (m/z)	Error (ppm)	Ion	Assignment	Monosaccharide composition	Monoisotopic mass
Sample Name: Nigra PD			2AB labelled N-glycans your samples
			3µL water-9µL MeCN (10µL injected LCMS system), UPLC-FLD-QTOF YCA 219, negative mode
FINAL PEAK NUMBERS (for publication)	GUUPLC	tR (min)MS	Experimental mass (m/z)	Theoretical mass (m/z)	Error (ppm)	Ion	Assignment	Monosaccharide composition	Monoisotopic mass
1	4.25	3.22	1029.38	1029.39	11.6574	[M-1H]-1	M3	HexNAc2Hex3	1030.4
2	4.72	3.9	1175.43	1175.45	10.4641	[M-H]-1	FM3	dHex1HexNAc2Hex3	1176.45
			1232.47	1232.47	1.62276	[M-1H]-1	M3B/A1	HexNAc3Hex3	1233.48
			615.735	615.731	6.82116	[M-2H]-2
2a	4.96		junk?
3	5.08	4.45	1191.45	1191.44	9.4843	[M-1H]-1	M4	HexNAc2Hex4	1192.45
4	5.29	4.78	688.761	688.76	1.88745	[M-2H]-2	FA1	dHex1HexNAc3Hex3	1379.53
			717.275	717.27	6.69204	[M-2H]-2	A1B/A2	HexNAc4Hex3	1436.56
5	5.6	5.25	1394.53	1394.52	4.01571	[M-1H]-1	M4A1	HexNAc3Hex4	1395.53
6	5.81	5.62	818.819	818.81	10.6252	[M-2H]-2	A3	HexNAc5Hex3	1639.63
			790.31	790.299	13.1596	[M-2H]-2	FA1B/FA2	dHex1HexNAc4Hex3	1582.61
			1581.59	1581.61	10.6221	[M-H]-1
			1597.6	1597.6	0.938908	[M-1H]-1	M4A1B	HexNAc4Hex4	1598.61
7	6.17	6.25	1353.48	1353.49	7.99707	[M-H]-1	M5	HexNAc2Hex5	1354.5
			676.248	676.244	6.0629	[M-2H]-2
			920.33	920.35	20.9703	[M-2H]-2	A3B	HexNAc6Hex3	1842.71
			891.836	891.839	3.81235	[M-2H]-2	FA2B/FA3	dHex1HexNAc5Hex3	1785.69
			769.783	769.786	3.89719	[M-2H]-2	FM4A1	dHex1HexNAc3Hex4	1541.59
			798.311	798.297	17.6626	[M-2H]-2	M4A2	HexNAc4Hex4	1598.61
							A1BG1/A2G1
			717.27	717.27	0.975922	[M-2H]-2	A2F1/A1BF1	dHex1HexNAc4Hex3	1436.56
7a	6.41		junk?
8	6.62	7.15	920.361	920.35	12.8212	[M-2H]-2	A4	HexNAc6Hex3	1842.71
			749.285	749.273	16.0155	[M-2H]-2	FM5	dHex1HexNAc2Hex5	1500.56
			871.335	871.326	10.9029	[M-2H]-2	FM4A1B/FM4A2	dHex1HexNAc4Hex4	1744.66
			993.395	993.379	16.5093	[M-2H]-2	FA3B	dHex1HexNAc6Hex3	1988.77
			891.836	891.839	3.81235	[M-2H]-2	A3F1	dHex1HexNAc5Hex3	1785.69
			993.395	993.379	16.5093	[M-2H]-2	FA3GalNAc1	dHex1HexNAc6Hex3	1988.77
9			1085.35	1085.36	13.1753	[M-2H]-2	A2G1GalNAc1S1 (SO4- on GalNAc)	HexNAc5Hex4Neu5Ac1	2172.74
10	6.92	7.75	993.376	993.379	3.02	[M-2H]-2	FA4	dHex1HexNAc6Hex3	1988.77
							FA2GalNAc2
			871.317	871.326	9.87002	[M-2H]-2	FA2G1/FA1BG1	dHex1HexNAc4Hex4	1744.67
11	7.07	8.07	1515.55	1515.55	4.61879	[M-H]-1	M6	HexNAc2Hex6	1516.56
			757.274	757.27	4.48981	[M-2H]-2
			1123.43	1123.43	3.11546	[M-2H]-2	A3BGalNAc2	HexNAc8Hex3	2248.87
			879.334	879.323	12.2822	[M-2H]-2	A1BG1Gal1	HexNAc4Hex5	1760.66
						[M-2H]-2	A2G2
12	7.26	8.52	972.859	972.865	6.68129	[M-2H]-2	A2F1G1GalNAc1	dHex1HexNAc5Hex4	1947.75
13	7.37	8.72	972.852	972.865	13.2598	[M-2H]-2	FA2BG1	dHex1HexNAc5Hex4	1947.75
			1094.92	1094.92	0.273993	[M-2H]-2	FA4GalNAc1	dHex1HexNAc7Hex3	2191.85
14	7.55	9.12	1066.42	1066.41	13.3157	[M-2H]-2	FA3BF1	dHex2HexNAc6Hex3	2134.83
			1873.73	1873.72	4.85664	[M-1H]-1	FA2F2	dHex3HexNAc4Hex3	1874.73
			1677.63	1677.6	15.2003	[M-H]-1	M7	HexNAc2Hex7	1678.61
			1661.63	1661.61	16.9114	[M-2H]-1	FM6	dHex1HexNAc2Hex6	1662.61
			952.335	952.352	18.4806	[M-2H]-2	FA2G2	dHex1HexNAc4Hex5	1906.72
			1094.92	1094.92	0.273993	[M-2H]-2	FA4B	dHex1HexNAc7Hex3	2191.85
							A4F1GalNAc1
			1053.91	1053.89	12.9046	[M-2H]-2	A3F1G1Gal1	dHex1HexNAc5Hex5	2109.8
15	7.67	9.4	1045.88	1045.89	10.8042	[M-2H]-2	FA3F1G1	dHex2HexNAc5Hex4	2093.8
						[M-2H]-2	FA2BF1G1
16	7.79	9.67	1677.58	1677.6	14.8426	[M-H]-1	M7	HexNAc2Hex7	1678.61
			838.297	838.297	0.954316	[M-2H]-2
			1037.91	1037.9	13.6815	[M-2H]-2	FA2BF2	dHex3HexNAc5Hex3	2077.81
						[M-2H]-2	FA3F2
			1147.42	1147.43	9.0637	[M-2H]-2	A3BF2G1	dHex2HexNAc6Hex4	2296.88
			1045.88	1045.89	17.3058	[M-2H]-2	FA2F1G1GalNAc1/FA2BF1G1	dHex2HexNAc5Hex4	2093.8
17	7.96	10	838.297	838.297	0.954316	[M-2H]-2	M7	HexNAc2Hex7	1678.61
			1175.95	1175.94	3.06137	[M-2H]-2	FA4G1GlcNAc1	dHex1HexNAc7Hex4	2353.9
			1126.93	1126.92	6.38909	[M-2H]-2	FA3F1G2	dHex2HexNAc5Hex5	2255.86
			1163.45	1163.43	15.2996	[M-2H]-2	A3BG2Gal1	HexNAc6Hex6	2328.87
18	8.13	10.43	1677.57	1677.6	19.9094	[M-H]-1	M7	HexNAc2Hex7	1678.61
			1167.94	1167.95	9.76071	[M-2H]-2	FA4BF1	dHex2HexNAc7Hex3	2337.91
			745.264	745.273	11.6736	[M-2H]-3	FA2BG1S1	dHex1HexNAc5Hex4Neu5Ac1	2238.84
19	8.3	10.8	1167.96	1167.95	14.2986	[M-2H]-2	FA4F1GalNAc1	dHex2HexNAc7Hex3	2337.91
			1118.4	1118.41	12.9648	[M-2H]-2	A3F1G1S1	dHex1HexNAc5Hex4Neu5Ac1	2238.84
20	8.35	10.95	1024.86	1024.87	9.65975	[M-2H]-2	A2G2S1	HexNAc4Hex5Neu5Ac1	2051.76
21	8.48	11.25	1166.9	1166.92	18.7673	[M-2H]-2	FA1F1G2Gal2	dHex2HexNAc3Hex7	2335.86
			1126.43	1126.41	13.1391	[M-2H]-2	A3F1G1Sg1	dHex1HexNAc5Hex4Neu5Gc1	2254.84
			750.616	750.605	15.321	[M-2H]-3
22	8.62	11.53	1097.89	1097.9	12.3873	[M-2H]-2	FA2G2S1	dHex1HexNAc4Hex5Neu5Ac1	2197.81
23	8.82	11.85	1839.66	1839.65	2.3374	[M-H]-1	M8	HexNAc2Hex8	1840.66
			919.322	919.323	0.543878	[M-2H]-2
24	8.92	12.1	1463.54	1463.54	0.751601	[M-2H]-2	FA4F2G4	dHex3HexNAc6Hex7	2929.1
25	9.02	12.32	919.31	919.323	14.0321	[M-2H]-2	M8	HexNAc2Hex8	1840.66
			1236.44	1236.46	13.1019	[M-2H]-2	FA3BG3	dHex1HexNAc6Hex6	2474.93
			1134.93	1134.92	10.3091	[M-2H]-2	A3F1G3	dHex1HexNAc5Hex6	2271.85
						[M-2H]-2	A3F1G1Gal2
26	9.14	12.6	1264.48	1264.47	4.42873	[M-2H]-2	FA3F2G1S1	dHex3HexNAc5Hex4Neu5Ac1	2530.96
27	9.27	12.78	958.701	958.684	17.524	[M-2H]-3	A3BF2G1S2	dHex2HexNAc6Hex4Neu5Ac2	2879.07
28	9.41	12.97	1346.01	1346	9.80687	[M-2H]-2	A4G3Lac1	HexNAc7Hex7	2694
29	9.54	13.27	1000.33	1000.35	18.0937	[M-2H]-2	M9	HexNAc2Hex9	2002.71
			804.635	804.622	15.7838	[M-2H]-3	A3G3S1	HexNAc5Hex6Neu5Ac1	2416.89
			1199.45	1199.44	5.66931	[M-2H]-2	FA3F1G1Sg1	dHex2HexNAc5Hex4Neu5Gc1	2400.89
30	9.64	13.58	1207.42	1207.44	17.1438	[M-2H]-2	A3G3S1	HexNAc5Hex6Neu5Ac1	2416.89
			804.635	804.622	15.7838	[M-2H]-3
			828.627	828.629	3.01703	[M-2H]-3	FA2G2S2	dHex1HexNAc4Hex5Neu5Ac2	2488.91
31	9.76	13.82	1244.44	1244.46	13.0177	[M-2H]-2	A4G4	HexNAc6Hex7	2490.93
			1419.05	1419.02	16.0674	[M-2H]-2	FA4G3Lac1	dHex1HexNAc7Hex7	2840.06
			1236.45	1236.46	7.27886	[M-2H]-2	A3F1G1Gal2GalNAc1	dHex1HexNAc6Hex6	2474.93
			1308.98	1308.98	5.65327	[M-2H]-2	A3BG3S1	HexNAc6Hex6Neu5Ac1	2619.97
32	9.87	14.03	1280.44	1280.47	18.1965	[M-2H]-2	FA3G3S1	dHex1HexNAc5Hex6Neu5Ac1	2562.95
			853.307	853.308	1.64067	[M-2H]-3
33	10.07	14.37	1346	1346	4.16049	[M-2H]-2	A4BG4	HexNAc7Hex7	2694
			1288.95	1288.97	18.9298	[M-2H]-2	FA3F1G2Gal2	dHex2HexNAc5Hex7	2579.96
			1243.97	1243.96	8.92313	[M-2H]-2	FA2F2G2S1	dHex3HexNAc4Hex5NeuAc1	2489.93
34	10.21	14.63	1280.96	1280.98	9.52399	[M-2H]-2	FA3F2G2Gal1	dHex3HexNAc5Hex6	2563.97
					#DIV/0!	[M-2H]-2	FA2F2G2Gal1GlcNAc1
			1293.48	1293.49	7.42177	[M-2H]-2	FA4F3G1	dHex4HexNAc6Hex4	2589
			1317.5	1317.48	8.57695	[M-2H]-2	FA4G4	dHex1HexNAc6Hex7	2636.98
35	10.29	14.87	964.011	964.015	4.25304	[M-2H]-3	FA4G2S2	dHex1HexNAc6Hex5Neu5Ac2	2895.07
			872.329	872.315	15.1321	[M-2H]-3	FA4G2Sg1	dHex1HexNAc6Hex5Neu5Gc1	2619.97
36	10.55	15.15	1309.5	1309.49	7.17838	[M-2H]-2	FA4F1G3	dHex2HexNAc6Hex6	2620.99
37	10.71	15.52	1325.47	1325.48	5.58288	[M-2H]-2	A4G4Gal1	HexNAc6Hex8	2652.98
38	10.91	15.72	1426.02	1426.01	2.66477	[M-2H]-2	FA3G3S2	dHex1HexNAc5Hex6Neu5Ac2	2854.04
			1280.97	1280.98	3.82521	[M-2H]-2	FA3F2G3	dHex3HexNAc5Hex6	2563.97
39	11.12	16.13	1467.56	1467.55	3.81588	[M-2H]-2	A4BF3G1S1	dHex3HexNAc7Hex4Neu5Ac1	2937.12
40	11.27	16.35	1468.04	1468.06	11.7843	[M-2H]-2	FA4BF4G1	dHex5HexNAc7Hex4	2938.14
41	11.39		1618.63	1618.62	1.91521	[M-2H]-2	FA4F3GalNAc4	dHex4HexNAc10Hex3	3239.26
42	11.5	16.52	2325.79	2325.81	7.86822	[M-H]-1	M11	HexNAc2Hex11	2326.82
			1535.53	1535.55	14.6527	[M-2H]-2	A4G4S2	HexNAc6Hex7Neu5Ac2	3073.12
			1462.52	1462.52	1.02563	[M-2H]-2	FA4G2Sg2	dHex1HexNAc6Hex6Neu5Gc2	2927.06
			974.664	974.679	15.2871	[M-2H]-3
43	11.63	16.88	1047.38	1047.37	4.10551	[M-2H]-3	A3F1G1Gal2S3	dHex1HexNAc5Hex6Neu5Ac3	3145.14
			1528.58	1528.56	9.15894	[M-2H]-2	A4G4Gal1GalNAc2	HexNAc8Hex8	3059.14
44	11.79	17.37	1463.57	1463.54	16.8769	[M-2H]-2	A4F3G4	dHex3HexNAc6Hex7	2929.1
45	12.01	17.82	1500.06	1500.05	8.0664	[M-2H]-2	FA4G3Lac1Gal1	dHex1HexNAc7Hex8	3002.12
46	12.21	18.12	1484.03	1484.06	20.2149	[M-2H]-2	A4BF3G3	dHex3HexNAc7Hex6	2970.13
			1549.1	1549.09	9.87679	[M-2H]-2	FA4BF4G2	dHex5HexNAc7Hex5	3100.19
			1455.56	1455.54	8.86266	[M-2H]-2	FA4F3G3	dHex4HexNAc6Hex6	2913.1
			1109.72	1109.73	8.4705	[M-2H]-3	FA3BF1G2S3	dHex2HexNAc6Hex5Neu5Ac3	3332.22
47	12.4	18.47	1584.62	1584.59	18.743	[M-2H]-2	FA4F3G1S2	dHex4HexNAc6Hex4Neu5Ac2	3171.19
			1447.02	1447.04	14.236	[M-2H]-2	FA4F3G1Sg1	dHex4HexNAc6Hex4Neu5Gc1	2896.09
	12.62	18.67	1536.59	1536.57	11.9096	[M-2H]-2	FA4F3G4	dHex4HexNAc6Hex7	3075.16
48	12.72	18.93	1746.15	1746.13	10.0222	[M-2H]-2	FA4F1G3S3	dHex2HexNAc6Hex6Neu5Ac3	3494.27
			1421.48	1421.5	9.49704	[M-2H]-2	FA2G2Gal2Sg2	dHex2HexNAc4Hex7Neu5Gc2	2845.01
49	12.87	19.18	1579.54	1579.56	10.5093	[M-2H]-2	A3F1G3S2Sg1	dHex1HexNAc5Hex6Neu5Ac2Neu5Gc1	3161.13
50	13.11	19.48	1826.62	1826.65	11.9344	[M-2H]-2	A4G4S4	HexNAc6Hex7Neu5Ac4	3655.31
			1080.74	1080.73	8.79032	[M-2H]-3	FA4BF4G1Sg1	dHex5HexNAc7Hex4Neu5Gc1	3245.23
51	13.22	19.87	1687.14	1687.13	4.08977	[M-2H]-2	A4BF3G3GalNac2	dHex3HexNAc9Hex6	3376.28
			1080.72	1080.73	16.1927	[M-2H]-3	FA4BF4G1Sg1	dHex5HexNAc7Hex4Neu5Gc1	3245.23
			1758.62	1758.65	12.2253	[M-2H]-2	A4BF3G1S3	dHex3HexNAc7Hex4Neu5Ac3	3519.31
			1172.09	1172.09	4.35118	[M-2H]-3
51a	13.53	20.17	1121.07	1121.08	7.2252	[M-2H]-3	FA4F3G4S1	dHex4HexNAc6Hex7Neu5Ac1	3366.25
			1121.07	1121.08	7.2252	[M-2H]-3	A4F4G4S1	dHex4HexNAc6Hex7Neu5Ac1	3366.25
52	13.82	20.37	1212.79	1212.77	17.0684	[M-2H]-3	A4G4Gal1GalNAc2S2	HexNAc8Hex8Neu5Ac2	3641.33
53	13.86	20.7	1782.63	1782.64	5.55357	[M-2H]-2	A4BG4S3	HexNAc7Hex7Neu5Ac3	3567.29
54	14.64	21.27	2045.76	2045.73	13.6381	[M-2H]-2	A4F3G4S4	dHex3HexNAc6Hex7Neu5Ac4	4093.48
55	14.88	21.42	1792.17	1792.17	0.892774	[M-2H]-2	FA4BF4G2Gal3	dHex5HexNAc7Hex8	3586.35
			2128.81	2128.78	15.4079	[M-2H]-2	FA4G4Lac4Gal1	dHex1HexNAc10Hex12	4259.56
			1727.16	1727.13	15.6907	[M-2H]-2	A4BF3G3Gal3	dHex3HexNAc7Hex9	3456.28
56		21.53	1973.22	1973.21	4.00362	[M-2H]-2	FA4F3G4S3	dHex4HexNAc6Hex7Neu5Ac3	3948.44
			1315.17	1315.14	19.4656	[M-2H]-3
			1437.21	1437.18	18.2997	[M-2H]-3	FA4G4Lac3S2	dHex1HexNAc9Hex10Neu5Ac2	4314.57
57		22.25	1461.5	1461.51	7.04749	[M-2H]-2	A2G2S4	HexNAc4Hex5Neu5Ac4	2925.04
58		22.93	1406.82	1406.83	10.1647	[M-2H]-3	A4G4Gal1GalNAc2S4	HexNAc8Hex8Neu5Ac4	4223.52
58a			NA
59		23.38	2223.25	2223.27	11.1547	[M-2H]-2	FA4F2G4S1Sg4	dHex3HexNAc6Hex7Neu5Ac1Neu5Gc4	4448.56
